# Supplementary material for: Enhancing the forecast accuracy of the daily number of patients arrivals in emergency department by hybrid ARIMAX-ANN algorithm
Source: PLoS One. 2026 Apr 30;21(4):e0347866. doi: 10.1371/journal.pone.0347866 (PMC13132425; doi:10.1371/journal.pone.0347866)
Supplement: S1 File — (ZIP) [file pone.0347866.s001.zip]

Archive with 1 entries (1 files):
- S1 File.R
