# Supplementary material for: Enhancing the forecast accuracy of the daily number of patients arrivals in emergency department by hybrid ARIMAX-ANN algorithm
Source: PLoS One. 2026 Apr 30;21(4):e0347866. doi: 10.1371/journal.pone.0347866 (PMC13132425; doi:10.1371/journal.pone.0347866)
Supplement: S1 File — (ZIP) [file pone.0347866.s001.zip › S1 File.R]

library(MASS)
library(pracma)
library(ggplot2)
library(car)
library(forecast)
rm(list=ls())
#Read Data set
data1<-read.csv(file.choose(),header=T) #S2-data
names(data1) #x=row number, y=raw response, x1... X17 input features 
View(data1)
xdata=(data1[,3:19])
#recode categorical features
xdata[,2]=xdata[,2]-1;xdata[,5]=xdata[,5]-1
xdata[,6]=xdata[,6]-1;xdata[,7]=xdata[,7]-1 #X8 scale is score 

##Maximal Information Coefficient (MIC) calculation
library(minerva)
y=cbind(data1$y[-1],diff(data1$y))
x<-as.matrix(xdata)[-1,]
MICTIC.app=cstats(x, y, alpha = 0.65, C = 15, est = "mic_approx")
MICTIC.app=as.matrix(MICTIC.app)
micy=MICTIC.app[c(seq(1,34,by=2)),3]
ticy=MICTIC.app[c(seq(1,34,by=2)),4]

micy1=MICTIC.app[c(seq(2,34,by=2)),3]
ticy1=MICTIC.app[c(seq(2,34,by=2)),4]

MTic0ut=round(cbind(1:17, ticy,micy),2)
MTic0ut=MTic0ut[order(MTic0ut[,3],decreasing = T),]


mictoolsxy=mictools(as.matrix(data1)[-1,-1], nperm=1000,p.adjust.method = "none")
pvalues=cbind(feature=1:17,ticy,micy,p=mictoolsxy$pval[1:17,1])
p.sort=pvalues[order(pvalues[,2],decreasing=T),] # as the p-values are almost zero features sorted by tic values


##Multiplicity adjustment by MFDR and FDR
x0=x[,p.sort[,1]]
x1=x0[,-1]
mictoolsx=mictools(x1, nperm=1000,p.adjust.method = "none")
micx=cstats(x0, x0, alpha = 0.65, C = 15, est = "mic_approx")
micxx=ticxx=0 #micx[c(seq(1,272,by=c(17:33)),3]
j=2
for(i in 1:16){
  
  micxx[i+1]=micx[j,3]
  ticxx[i+1]=micx[j,4]
  j=j+18
}
xy.adj=cbind(p.sort,micxx=c(micxx),ticxx=c(ticxx))

m.adj.pvalue=bh.adj.pvalue=0
for(i in 2:nrow(xy.adj)){
  l=xy.adj[1:i,6]
  m.adj.pvalue[i]=xy.adj[i,4]*nrow(xy.adj)/(sum((1-l)/(1+l)))
}

for(i in 1:nrow(xy.adj)){
  
  bh.adj.pvalue[i]=xy.adj[i,4]*nrow(xy.adj)/i
}
pxy.adj=round(cbind(xy.adj[,-c(5,6)],bh.adj.pvalue,m.adj.pvalue),3)
table1=pxy.adj[order(pxy.adj[,1],decreasing=F),]
write.csv(pxy.adj,"G:/papers/ANN2/table1.csv")

##ARIMAX 

##Augmented Dickey-Fuller Test for Stationary
library(aTSA) 
#calling this library leads to error in  forecast library. after checking the stationary with this commands restart the R and then run the following codes   
adf.test(data1$y,nlag = NULL, output = TRUE)
acf(data1$y)
#After diff
adf.test(diff(data1$y),nlag = NULL, output = TRUE)
par(mfrow=c(2,2))
acf((data1$y))
pacf((data1$y))
acf(diff(data1$y,1))
pacf(diff(data1$y))

#fitting ARIMA model
library(forecast)

arima<-auto.arima(window(data1$y,end=1008))
summary(arima) # ==> ARIMA(1,1,1)

arima2 <- arima(window(data1$y,end=1008),order=c(1,1,2),xreg=as.matrix(xdata[1:1008,c(2,11,7,6,5,13,8)])) #unstandardized coefficients
summary(arima2)
arima3 <- Arima(window(data1$y,end=1008),order=c(1,1,2),xreg=as.matrix(xdata[1:1008,c(2,11,7,6,5,13,8)]),lambda = "auto",biasadj = T ) #standardized coefficient
summary(arima3)
#arima0<-stepAIC(arima2, direction = "backward")
hist(arima3$residuals)
qqPlot(arima3$residuals,envelope=.95)
boxplot(arima3$residuals)
qqnorm(arima3$residuals)
qqline(arima3$residuals)
p.arima=2*(1-pnorm(abs(arima3$coef/ sqrt(diag(arima3$var.coef)))))
tableS1=round(cbind(ZB=arima2$coef,ZE=sqrt(diag(arima2$var.coef)),arima3$coef, sqrt(diag(arima3$var.coef)) , p.arima),3)
#write.csv(tableS1,"H:/papers/ANN2/tableS1.csv")

arima3forecast=forecast(arima3,h=84, xreg=as.matrix(xdata[1009:1092,c(2,11,7,6,5,13,8)]))
arima3.forecast=arima3forecast$mean
res.arima3=ts(data1$y[1:1008])-ts(arima3$fitted)
res.forecast=ts(data1$y[1009:1092])-ts(arima3.forecast)

ac1=accuracy(ts(data1$y[1009:1092]),ts(arima3.forecast))
ac1.1=accuracy(data1$y[1009:1036],ts(arima3.forecast[1:28]))
ac1.2=accuracy(data1$y[1037:1064],ts(arima3.forecast[29:56]))
ac1.3=accuracy(data1$y[1065:1092],ts(arima3.forecast[57:84]))

cor1.1=cor(data1$y[1009:1036],ts(arima3.forecast[1:28]))^2
cor1.2=cor(data1$y[1037:1064],ts(arima3.forecast[29:56]))^2
cor1.3=cor(data1$y[1065:1092],ts(arima3.forecast[57:84]))^2
cor1=cor(data1$y[1009:1092],ts(arima3.forecast))^2

smpae1=mean(2*abs(ts(arima3.forecast)-ts(data1$y[1009:1092]))/(abs(ts(arima3.forecast))+abs(ts(data1$y[1009:1092]))))*100
smpae1.1=mean(2*abs(ts(arima3.forecast[1:28])-ts(data1$y[1009:1036]))/(abs(ts(arima3.forecast[1:28]))+abs(ts(data1$y[1009:1036]))))*100
smpae1.2=mean(2*abs(ts(arima3.forecast[29:56])-ts(data1$y[1037:1064]))/(abs(ts(arima3.forecast[29:56]))+abs(ts(data1$y[1037:1064]))))*100
smpae1.3=mean(2*abs(ts(arima3.forecast[57:84])-ts(data1$y[1065:1092]))/(abs(ts(arima3.forecast[57:84]))+abs(ts(data1$y[1065:1092]))))*100
 

##fitting ANN time series
set.seed=2025
library(nnfor)
iter=100
ann.forecast100=matrix(0,nrow=84,ncol=iter)
ann.fitted100=matrix(0,nrow=1003,iter)
for(i in 1:iter){
  ann=mlp( ts(data1$y[1:1008]),hd=40,difforder =1,xreg=as.matrix(xdata[1:1008,]),comb = c("mean"),outplot=T,reps = 1)
  annforecast<-forecast(ann,h=84,xreg=as.matrix(xdata[1:1092,]))
  ann.forecast100[,i]=as.vector(annforecast$mean)
  ann.fitted100[,i]=ann$fitted
  }
ann.forecast=rowMeans(ann.forecast100)
ann.fitted=rowMeans(ann.fitted100)
ann.res=data1$y[6:1008]-ann.fitted

ac2=accuracy(data1$y[1009:10092],ts(ann.forecast) )
ac2.1=accuracy(data1$y[1009:1036],ts(ann.forecast[1:28]))
ac2.2=accuracy(data1$y[1037:1064],ts(ann.forecast[29:56]))
ac2.3=accuracy(data1$y[1065:1092],ts(ann.forecast[57:84]))

cor2.1=cor(data1$y[1009:1036],ts(ann.forecast[1:28]))^2
cor2.2=cor(data1$y[1037:1064],ts(ann.forecast[29:56]))^2
cor2.3=cor(data1$y[1065:1092],ts(ann.forecast[57:84]))^2
cor2=cor((ann.forecast),data1$y[1009:1092])

smpae2=mean(2*abs(ts(ann.forecast)-ts(data1$y[1009:1092]))/(abs(ts(ann.forecast))+abs(ts(data1$y[1009:1092]))))*100
smpae2.1=mean(2*abs(ts(ann.forecast[1:28])-ts(data1$y[1009:1036]))/(abs(ts(ann.forecast[1:28]))+abs(ts(data1$y[1009:1036]))))*100
smpae2.2=mean(2*abs(ts(ann.forecast[29:56])-ts(data1$y[1037:1064]))/(abs(ts(ann.forecast[29:56]))+abs(ts(data1$y[1037:1064]))))*100
smpae2.3=mean(2*abs(ts(ann.forecast[57:84])-ts(data1$y[1065:1092]))/(abs(ts(ann.forecast[57:84]))+abs(ts(data1$y[1065:1092]))))*100

# gradients function for feature importance in ANN


featur_gradients<-function(input_data) {
  gradients<-numeric(ncol(input_data))
  epsilon<-1e-5
  for(i in 1:ncol(input_data)){
    p_input[,i]=p_input[,i]+epsilon
    predict_p<-elm(ts(data1$y[1:1008]), difforder = 1, xreg=p_input, type=c("lm"),comb = c("mean"),outplot=F,reps = 40)
    predict_original<-elm( ts(data1$y[1:1008]), difforder = 1, xreg= normalizedX, type=c("lm"),comb = c("mean"),outplot=F,reps = 40)
    gradients[i]<-mean(predict_p$fitted-predict_original$fitted)
    p_input[,i]=p_input[,i]-epsilon
  }
  return(gradients)
}

input_data<-as.matrix(data1[1:1008,-c(1,2)])
p_input<-input_data
for(i in 1:ncol(input_data)){
  p_input[,i]=(p_input[,i]-min(p_input[,i]))/(max(p_input[,i])-min(p_input[,i]))
}
normalizedX=p_input

t1=Sys.time()
itr=100
input_data<-as.matrix(data1[1:1008,-c(1,2)])
fg100=matrix(0,nrow=17,ncol=itr) 
# gradients computed with 100 iterations to ensure stability in the uncertainties of ANN outcomes
for( i in 1:itr){
  fg100[,i]=featur_gradients(input_data)
}
fg=rowMeans(fg100)
feature_importance=abs(fg)*100/max(abs(fg))
t2=Sys.time()
time5=t2-t1; time5

fi=(cbind(1:17,feature_importance))
fi<-fi[order(fi[,2],decreasing = TRUE),]
xnames=names(data1)[3:19]
xnames.orede=xnames[fi[,1]]
barplot(fi[,2],names.arg =fi[,1],col="skyblue3",xlab="X",ylab="Importance Percent",border = F,beside = T,axes = TRUE,cex.axis = par("cex.axis"),horiz = F )


##fitting Hybrid1 model

ann1.forecast100=matrix(0,nrow=84,ncol=iter)
ann1.fitted100=matrix(0,nrow=1003,iter)
for(i in 1:iter){
  ann1=elm( res.arima3,difforder=1,xreg=as.matrix(xdata[1:1008,]),type=c("lm"),comb = c("median"),outplot=F,reps = 40)
  ann1forecast<-forecast(ann1,h=84,xreg=as.matrix(xdata[1:1092,]))
  ann1.forecast100[,i]=as.vector(ann1forecast$mean)
  ann1.fitted100[,i]=ann1$fitted
}

ann1.forecast=rowMeans(ann1.forecast100)
ann1.fitted=rowMeans(ann1.fitted100)

hybrid1.forecast100=matrix(0,nrow=84,ncol=iter)
hybrid1.fitted100=matrix(0,nrow=999,iter)
for(i in 1:iter){
  hybrid1=elm(ts(data1$y[6:1008]),xreg=cbind(xdata[6:1008,-c(2,11,17,16,6,5,8)],ann$fitted,ann1$fitted,arima3$fitted[6:1008]),type=c("lm"),comb = c("mean"),outplot=F,reps = 40)
  hybrid1forecast<-forecast(hybrid1,h=84,xreg=cbind(xdata[6:1092,-c(2,11,17,16,6,5,8)],c(ann$fitted,ann.forecast),c(ann1$fitted,ann1.forecast),c(arima3$fitted[6:1008], arima3.forecast)))
  hybrid1.forecast100[,i]=as.vector(hybrid1forecast$mean)
  hybrid1.fitted100[,i]=as.vector(hybrid1$fitted)
}

hybrid1.forecast=rowMeans(hybrid1.forecast100)
hybrid1.fitted=rowMeans(hybrid1.fitted100)

ac3=accuracy(data1$y[1009:1092],ts(hybrid1.forecast))
ac3.1=accuracy(data1$y[1009:1036],ts(hybrid1.forecast[1:28]))
ac3.2=accuracy(data1$y[1037:1064],ts(hybrid1.forecast[29:56]))
ac3.3=accuracy(data1$y[1065:1092],ts(hybrid1.forecast[57:84]))


cor3.1=cor(data1$y[1009:1036],ts(hybrid1.forecast[1:28]))^2
cor3.2=cor(data1$y[1037:1064],ts(hybrid1.forecast[29:56]))^2
cor3.3=cor(data1$y[1065:1092],ts(hybrid1.forecast[57:84]))^2
cor3=cor(ts(hybrid1.forecast),data1$y[1009:1092])^2

smpae3=mean(2*abs(ts(hybrid1.forecast)-ts(data1$y[1009:1092]))/(abs(ts(hybrid1.forecast))+abs(ts(data1$y[1009:1092]))))*100
smpae3.1=mean(2*abs(ts(hybrid1.forecast[1:28])-ts(data1$y[1009:1036]))/(abs(ts(hybrid1.forecast[1:28]))+abs(ts(data1$y[1009:1036]))))*100
smpae3.2=mean(2*abs(ts(hybrid1.forecast[29:56])-ts(data1$y[1037:1064]))/(abs(ts(hybrid1.forecast[29:56]))+abs(ts(data1$y[1037:1064]))))*100
smpae3.3=mean(2*abs(ts(hybrid1.forecast[57:84])-ts(data1$y[1065:1092]))/(abs(ts(hybrid1.forecast[57:84]))+abs(ts(data1$y[1065:1092]))))*100


##fitting Hybrid2 forecasts
hybrid2.forecast=(ann.forecast+arima3.forecast)/2

ac4=accuracy(data1$y[1009:1092],ts(hybrid2.forecast))
ac4.1=accuracy(data1$y[1009:1036],ts(hybrid2.forecast[1:28]))
ac4.2=accuracy(data1$y[1037:1064],ts(hybrid2.forecast[29:56]))
ac4.3=accuracy(data1$y[1065:1092],ts(hybrid2.forecast[57:84]))


cor4.1=cor(data1$y[1009:1036],ts(hybrid2.forecast[1:28]))^2
cor4.2=cor(data1$y[1037:1064],ts(hybrid2.forecast[29:56]))^2
cor4.3=cor(data1$y[1065:1092],ts(hybrid2.forecast[57:84]))^2
cor4=cor(ts(hybrid2.forecast),data1$y[1009:1092])^2

smpae4=mean(2*abs(ts(hybrid2.forecast)-ts(data1$y[1009:1092]))/(abs(ts(hybrid2.forecast))+abs(ts(data1$y[1009:1092]))))*100
smpae4.1=mean(2*abs(ts(hybrid2.forecast[1:28])-ts(data1$y[1009:1036]))/(abs(ts(hybrid2.forecast[1:28]))+abs(ts(data1$y[1009:1036]))))*100
smpae4.2=mean(2*abs(ts(hybrid2.forecast[29:56])-ts(data1$y[1037:1064]))/(abs(ts(hybrid2.forecast[29:56]))+abs(ts(data1$y[1037:1064]))))*100
smpae4.3=mean(2*abs(ts(hybrid2.forecast[57:84])-ts(data1$y[1065:1092]))/(abs(ts(hybrid2.forecast[57:84]))+abs(ts(data1$y[1065:1092]))))*100

##fitting LSTM
#Python codes for LSTM

import pandas as pd
import numpy as np
from sklearn.preprocessing import MinMaxScaler
from tensorflow.keras.models import Sequential
from tensorflow.keras.layers import LSTM, Dense, Dropout
import matplotlib.pyplot as plt

# Load data
df = pd.read_csv('G:/papers/ANN2/submission/plos one/S3 DATA.csv')

# Sort by index if necessary
df.sort_values(by=df.columns[0], inplace=True)

# Extract features and target
y = df['y'].values.reshape(-1,1)
X = df[[f'x{i}' for i in range(1,18)]].values

# Normalize features and target
scaler_X = MinMaxScaler()
scaler_y = MinMaxScaler()
X_scaled = scaler_X.fit_transform(X)
y_scaled = scaler_y.fit_transform(y)

# Create sequences
lookback = 30
X_seq, y_seq = [], []
for i in range(lookback, len(X_scaled)):
    X_seq.append(X_scaled[i-lookback:i])
    y_seq.append(y_scaled[i])
X_seq, y_seq = np.array(X_seq), np.array(y_seq)

# Split train/test
train_size = int(0.92 * len(X_seq))
X_train, X_test = X_seq[:train_size], X_seq[train_size:]
y_train, y_test = y_seq[:train_size], y_seq[train_size:]

# Build LSTM model
model = Sequential([
    LSTM(64, return_sequences=True, input_shape=(lookback, X_seq.shape[2])),
    Dropout(0.2),
    LSTM(64, return_sequences=False),
    Dropout(0.2),
    Dense(1)
])

model.compile(optimizer='adam', loss='mse')
model.fit(X_train, y_train, epochs=50, batch_size=32, validation_split=0.1, verbose=0)

# Predict last 84 days of dataset
y_pred_scaled = model.predict(X_test[-84:])
y_pred = scaler_y.inverse_transform(y_pred_scaled)

# Prepare forecast file
forecast_df = pd.DataFrame(y_pred, columns=['forecast_y'])
forecast_path = 'G:/papers/ANN2/submission/plos one/LSTM_forecast_last_84_days.csv'
forecast_df.to_csv(forecast_path, index=False)

# Plot actual vs forecast
plt.figure(figsize=(10,5))
real_y = scaler_y.inverse_transform(y_test[-84:])
plt.plot(real_y, label='Actual Y')
plt.plot(y_pred, label='Forecast Y', linestyle='--')
plt.legend()
plt.title('LSTM Forecast - Last 84 Days')
plot_path = 'G:/papers/ANN2/submission/plos one/LSTM_forecast_plot.png'
plt.savefig(plot_path)

plot_path, forecast_path

##Rcodes for LSTM accuracy

lstmforecast<-read.csv(file.choose(),header=T) #LSTM forecast
lstm.forecast<-lstmforecast[,1]
ac5=accuracy(ts(data1$y[1009:1092]),ts(lstm.forecast))
ac5.1=accuracy(data1$y[1009:1036],ts(lstmforecast[1:28,]))
ac5.2=accuracy(data1$y[1037:1064],ts(lstm.forecast[29:56]))
ac5.3=accuracy(data1$y[1065:1092],ts(lstm.forecast[57:84]))

cor5.1=cor(data1$y[1009:1036],ts(lstm.forecast[1:28]))^2
cor5.2=cor(data1$y[1037:1064],ts(lstm.forecast[29:56]))^2
cor5.3=cor(data1$y[1065:1092],ts(lstm.forecast[57:84]))^2
cor5=cor(data1$y[1009:1092],ts(lstm.forecast))^2

smpae5=mean(2*abs(ts(lstm.forecast)-ts(data1$y[1009:1092]))/(abs(ts(lstm.forecast))+abs(ts(data1$y[1009:1092]))))*100
smpae5.1=mean(2*abs(ts(lstm.forecast[1:28])-ts(data1$y[1009:1036]))/(abs(ts(lstm.forecast[1:28]))+abs(ts(data1$y[1009:1036]))))*100
smpae5.2=mean(2*abs(ts(lstm.forecast[29:56])-ts(data1$y[1037:1064]))/(abs(ts(lstm.forecast[29:56]))+abs(ts(data1$y[1037:1064]))))*100
smpae5.3=mean(2*abs(ts(lstm.forecast[57:84])-ts(data1$y[1065:1092]))/(abs(ts(lstm.forecast[57:84]))+abs(ts(data1$y[1065:1092]))))*100


## fitting GLM 
glmda<-data.frame(y=data1$y,xdata)
glmtest=glmda[1009:1092,]
glmdata=glmda[1:1008,]

#model 1
glmfit1=glm(glmdata[,-c(2,5, 7,8, 11:18)], family=poisson(link="log"))
summary(glmfit1)
sqrt(mean((glmfit1$fitted.values-data1$y[1:1008])^2))
forecast.glm1=predict.glm(glmfit1,newdata = glmtest[,-c(1,2,5, 7,8, 11:18)],type="response")
sqrt(mean((forecast.glm1-data1$y[1009:1092])^2))

library(AER)
dispersion_test1 <- dispersiontest(glmfit1)
print(dispersion_test1)

#model 2
glmfit2=glm(glmdata[,-c(2,5, 7,8, 11:18)], family=poisson(link="identity"))
summary(glmfit2)
sqrt(mean((glmfit2$fitted.values-data1$y[1:1008])^2))
forecast.glm2=predict.glm(glmfit2,newdata = glmtest[,-c(1,2,5, 7,8, 11:18)],type="response")
sqrt(mean((forecast.glm2-data1$y[1009:1092])^2))

dispersion_test2 <- dispersiontest(glmfit2)
print(dispersion_test2)

#model3
glmfit3=glm(glmdata[,-c(2,5, 7,8, 11:18)], family=gaussian(link="identity"))
summary(glmfit3)
sqrt(mean((glmfit3$fitted.values-data1$y[1:1008])^2))
forecast.glm3=predict.glm(glmfit3,newdata = glmtest[,-c(1,2,5, 7,8, 11:18)],type="response")
sqrt(mean((forecast.glm3-data1$y[1009:1092])^2))

#model4
glmfit4=glm(glmdata[,-c(2,5, 7,8, 11:18)], family=gaussian(link="log"))
summary(glmfit4)
sqrt(mean((glmfit4$fitted.values-data1$y[1:1008])^2))
forecast.glm4=predict.glm(glmfit4,newdata = glmtest[,-c(1,2,5, 7,8, 11:18)],type="response")
sqrt(mean((forecast.glm4-data1$y[1009:1092])^2))

#model5
glmfit5=glm.nb(glmdata[,-c(2,5, 7,8, 11:18)], link="log")
summary(glmfit5)
sqrt(mean((glmfit5$fitted.values-data1$y[1:1008])^2))
forecast.glm5=predict.glm(glmfit5,newdata = glmtest[,-c(1,2,5, 7,8, 11:18)],type="response")
sqrt(mean((forecast.glm5-data1$y[1009:1092])^2))

#model6
glmfit6=glm.nb(glmdata[,-c(2,5, 7,8, 11:18)], link="identity")
summary(glmfit6)
sqrt(mean((glmfit6$fitted.values-data1$y[1:1008])^2))
forecast.glm6=predict.glm(glmfit6,newdata = glmtest[,-c(1,2,5, 7,8, 11:18)],type="response")
sqrt(mean((forecast.glm6-data1$y[1009:1092])^2))

#auto-backward selection

glmfit=glm.nb(glmdata$y~glmdata$x1+glmdata$x2+factor(glmdata$x3)+glmdata$x4
              +glmdata$x5+glmdata$x6+glmdata$x7+factor(glmdata$x8)+glmdata$x9
              +glmdata$x10+glmdata$x11+glmdata$x12+(glmdata$x13)
              +glmdata$x14+glmdata$x15+glmdata$x16+(glmdata$x17)
)
summary(glmfit)
backward_model <- step(glmfit, direction = "backward")
summary(backward_model)

glmfitback=glm.nb(glmdata$y~glmdata$x1+glmdata$x2+(glmdata$x3)
                  +glmdata$x5+glmdata$x6+glmdata$x7+glmdata$x8+glmdata$x9
)

summary(glmfitback)
forecast.glmback=predict.glm(glmfitback,newdata = glmtest[,-c(1,5,10:18)],type="response")
sqrt(mean((forecast.glm2-data1$y[1009:1092])^2))

#accuracy indices

cor6.1=cor(data1$y[1009:1036],ts(forecast.glm6[1:28]))^2
cor6.2=cor(data1$y[1037:1064],ts(forecast.glm6[29:56]))^2
cor6.3=cor(data1$y[1065:1092],ts(forecast.glm6[57:84]))^2
cor6=cor(data1$y[1009:1092],ts(forecast.glm6))^2

ac6.1=accuracy(ts(forecast.glm6[1:28]),ts(data1$y[1009:1036]))
ac6.2=accuracy(ts(forecast.glm6[29:56]),ts(data1$y[1037:1064]))
ac6.3=accuracy(ts(forecast.glm6[57:84]),ts(data1$y[1065:1092]))
ac6=accuracy(ts(forecast.glm6),ts(data1$y[1009:1092]))

smpae6=mean(2*abs(ts(forecast.glm6)-ts(data1$y[1009:1092]))/(abs(ts(arima3.forecast))+abs(ts(data1$y[1009:1092]))))*100
smpae6.1=mean(2*abs(ts(forecast.glm6[1:28])-ts(data1$y[1009:1036]))/(abs(ts(arima3.forecast[1:28]))+abs(ts(data1$y[1009:1036]))))*100
smpae6.2=mean(2*abs(ts(forecast.glm6[29:56])-ts(data1$y[1037:1064]))/(abs(ts(arima3.forecast[29:56]))+abs(ts(data1$y[1037:1064]))))*100
smpae6.3=mean(2*abs(ts(forecast.glm6[57:84])-ts(data1$y[1065:1092]))/(abs(ts(arima3.forecast[57:84]))+abs(ts(data1$y[1065:1092]))))*100

#DM tests for all models

dm1.1=dm.test( data1$y[1009:1036],ts(arima3.forecast[1:28]),varestimator = "bartlett")
dm2.1=dm.test( data1$y[1009:1036],ts(ann.forecast[1:28]), varestimator = "bartlett")
dm3.1=dm.test( data1$y[1009:1036],ts(hybrid1.forecast[1:28]),varestimator = "bartlett")
dm4.1=dm.test( data1$y[1009:1036],ts(hybrid2.forecast[1:28]),varestimator = "bartlett")
dm5.1=dm.test( data1$y[1009:1036],ts(lstm.forecast[1:28]),varestimator = "bartlett")
dm6.1=dm.test( data1$y[1009:1036],ts(forecast.glm6[1:28]),varestimator = "bartlett")
dm1.2=dm.test( data1$y[1037:1064],ts(arima3.forecast[29:56]),varestimator = "bartlett")
dm2.2=dm.test( data1$y[1037:1064],ts(ann.forecast[29:56]), varestimator = "bartlett")
dm3.2=dm.test( data1$y[1037:1064],ts(hybrid1.forecast[29:56]),varestimator = "bartlett")
dm4.2=dm.test( data1$y[1037:1064],ts(hybrid2.forecast[29:56]),varestimator = "bartlett")
dm5.2=dm.test( data1$y[1037:1064],ts(lstm.forecast[29:56]), varestimator = "bartlett")
dm6.2=dm.test( data1$y[1037:1064],ts(forecast.glm6[29:56]), varestimator = "bartlett")
dm1.3=dm.test( data1$y[1065:1092],ts(arima3.forecast[57:84]),varestimator = "bartlett")
dm2.3=dm.test( data1$y[1065:1092],ts(ann.forecast[57:84]), varestimator = "bartlett")
dm3.3=dm.test( data1$y[1065:1092],ts(hybrid1.forecast[57:84]),varestimator = "bartlett")
dm4.3=dm.test( data1$y[1065:1092],ts(hybrid2.forecast[57:84]),varestimator = "bartlett")
dm5.3=dm.test( data1$y[1065:1092],ts(lstm.forecast[57:84]),varestimator = "bartlett")
dm6.3=dm.test( data1$y[1065:1092],ts(forecast.glm6[57:84]),varestimator = "bartlett")
dm1=dm.test( data1$y[1009:1092],ts(arima3.forecast),varestimator = "bartlett")
dm2=dm.test( data1$y[1009:1092],ts(ann.forecast), varestimator = "bartlett")
dm3=dm.test( data1$y[1009:1092],ts(hybrid1.forecast),varestimator = "bartlett")
dm4=dm.test( data1$y[1009:1092],ts(hybrid2.forecast),varestimator = "bartlett")
dm5=dm.test( data1$y[1009:1092],ts(lstm.forecast),varestimator = "bartlett")
dm6=dm.test( data1$y[1009:1092],ts(forecast.glm6),varestimator = "bartlett")

## aggregating accuracy indices and DM test results in Table 3
accuracy.indices=round(rbind(ac1.1,ac2.1,ac3.1,ac4.1,ac5.1,ac6.1,ac1.2,ac2.2,ac3.2,ac4.2,ac5.2,ac6.2,
                             ac1.3,ac2.3,ac3.3,ac4.3,ac5.3,ac6.3,ac1,ac2,ac3,ac4,ac5,ac6),2)
smpae=rbind(smpae1.1,smpae2.1,smpae3.1,smpae4.1,smpae5.1,smpae6.1,smpae1.2,smpae2.2,smpae3.2,smpae4.2,smpae5.2,smpae6.2,
            smpae1.3,smpae2.3,smpae3.3,smpae4.3,smpae5.3,smpae6.3,smpae1,smpae2,smpae3,smpae4,smpae5,smpae6)
rsquares=rbind(cor1.1,cor2.1,cor3.1,cor4.1,cor5.1,cor6.1,cor1.2,cor2.2,cor3.2,cor4.2,cor5.2,cor6.2,
               cor1.3,cor2.3,cor3.3,cor4.3,cor5.3,cor6.3,cor1,cor2,cor3,cor4,cor5,cor6)
dmtests=rbind(cbind(dm1.1$statistic, dm1.1$p.value),cbind(dm2.1$statistic, dm2.1$p.value),
      cbind(dm3.1$statistic, dm3.1$p.value),cbind(dm4.1$statistic, dm4.1$p.value),
      cbind(dm5.1$statistic, dm5.1$p.value),cbind(dm6.1$statistic, dm6.1$p.value),
      cbind(dm1.2$statistic, dm1.2$p.value),cbind(dm2.2$statistic, dm2.2$p.value),
      cbind(dm3.2$statistic, dm3.2$p.value),cbind(dm4.2$statistic, dm4.2$p.value),
      cbind(dm5.2$statistic, dm5.2$p.value),cbind(dm6.2$statistic, dm6.2$p.value),
      cbind(dm1.3$statistic, dm1.3$p.value),cbind(dm2.3$statistic, dm2.3$p.value),
      cbind(dm3.3$statistic, dm3.3$p.value),cbind(dm4.3$statistic, dm4.3$p.value),
      cbind(dm5.3$statistic, dm5.3$p.value),cbind(dm6.3$statistic, dm6.3$p.value),
      cbind(dm1$statistic, dm1$p.value),cbind(dm2$statistic, dm2$p.value),
      cbind(dm3$statistic, dm3$p.value),cbind(dm4$statistic, dm4$p.value), 
      cbind(dm5$statistic, dm5$p.value),cbind(dm6$statistic, dm6$p.value))
     
     
table3=cbind(round(rsquares,2),accuracy.indices[,-c(6,7)],round(smpae,2),round(-dmtests[,1],2),round(dmtests[,2],3))
colnames(table3)=c("R-Square","ME","RMSE","MAE","MPE","MAPE","SMAPE","DM-Statistics","P-value")
rownames(table3)=c("ARIMA-1","ELM-1", "Hybrid1-1", "Hybrid2-1","LSTM-1","GLM-1", "ARIMA-2","ELM-2", "Hybrid1-2", "Hybrid2-2","LSTM-2", "GLM-2",
                     "ARIMA-3","ELM-3", "Hybrid1-3", "Hybrid2-3","LSTM-3","GLM-3", "ARIMA-T","ELM-T", "Hybrid1-T", "Hybrid2-T","LSTM-T","GLM_T")
write.csv(table3,"G:/papers/ANN2/table3.csv")

#Time Series Plots
par(mfrow=c(1,1))
plot(ts(data1$y[1009:1092]), col = "blue1",ylim=c(450,700),ylab="Number of Patients",xlab="Forecasting Days",lty=8, lwd=2)
axis(1, at = seq(0, 85, by = 5), labels = seq(0, 85, by = 5))
lines(ts(arima3.forecast), col = "darkred",lty=1, lwd=3)
#legend("topleft",legend=c("Actual","ARIMA"), col=c("blue","darkred"),lty=c(8,1))
grid(nx = NULL, ny = NULL, col = "grey", lty = "dotted", lwd = par("lwd"), equilogs = TRUE)

plot(ts(data1$y[1009:1092]), col = "blue1",ylim=c(450,700),ylab="Number of Patients",xlab="Forecasting Days",lty=8, lwd=2)
axis(1, at = seq(0, 85, by = 5), labels = seq(0, 85, by = 5))
lines(ts(ann.forecast), col = "darkred",lty=1, lwd=3)
#legend("topleft",legend=c("Actual","ANN"), col=c("blue","darkred"),lty=c(8,1))
grid(nx = NULL, ny = NULL, col = "grey", lty = "dotted", lwd = par("lwd"), equilogs = TRUE)

plot(ts(data1$y[1009:1092]), col = "blue1",ylim=c(450,700),ylab="Number of Patients",xlab="Forecasting Days",lty=8, lwd=2)
axis(1, at = seq(0, 85, by = 5), labels = seq(0, 85, by = 5))
lines(ts(hybrid1.forecast), col = "darkred",lty=1, lwd=3)
#legend("topleft",legend=c("Actual","HYBRID1"), col=c("blue","darkred"),lty=c(8,1))
grid(nx = NULL, ny = NULL, col = "grey", lty = "dotted", lwd = par("lwd"), equilogs = TRUE)

plot(ts(data1$y[1009:1092]), col = "blue1",ylim=c(450,700),ylab="Number of Patients",xlab="Forecasting Days",lty=8, lwd=2)
axis(1, at = seq(0, 85, by = 5), labels = seq(0, 85, by = 5))
lines(ts(hybrid2.forecast), col = "darkred",lty=1, lwd=3)
#legend("topleft",legend=c("Actual","HYBRID2"), col=c("blue","darkred"),lty=c(8,1))
grid(nx = NULL, ny = NULL, col = "grey", lty = "dotted", lwd = par("lwd"), equilogs = TRUE)

plot(ts(data1$y[1009:1092]), col = "blue1",ylim=c(450,700),ylab="Number of Patients",xlab="Forecasting Days",lty=8, lwd=2)
axis(1, at = seq(0, 85, by = 5), labels = seq(0, 85, by = 5))
lines(ts(lstm.forecast), col = "darkred",lty=1, lwd=3)
#legend("topleft",legend=c("Actual","LSTM"), col=c("blue","darkred"),lty=c(8,1))
grid(nx = NULL, ny = NULL, col = "grey", lty = "dotted", lwd = par("lwd"), equilogs = TRUE)

plot(ts(data1$y[1009:1092]), col = "blue1",ylim=c(450,700),ylab="Number of Patients",xlab="Forecasting Days",lty=8, lwd=2)
axis(1, at = seq(0, 85, by = 5), labels = seq(0, 85, by = 5))
lines(ts(forecast.glm6), col = "darkred",lty=1, lwd=3)
#legend("topleft",legend=c("Actual","GLM"), col=c("blue","darkred"),lty=c(1,8))
grid(nx = NULL, ny = NULL, col = "grey", lty = "dotted", lwd = par("lwd"), equilogs = TRUE)
