# Supplementary material for: Enhancing the forecast accuracy of the daily number of patients arrivals in emergency department by hybrid ARIMAX-ANN algorithm
Source: PLoS One. 2026 Apr 30;21(4):e0347866. doi: 10.1371/journal.pone.0347866 (PMC13132425; doi:10.1371/journal.pone.0347866)
Supplement: S2 File — (CSV) [file pone.0347866.s002.csv]

	y	x1	x2	x3	x4	x5	x6	x7	x8	x9	x10	x11	x12	x13	x14	x15	x16	x17
1	671	1395	1	1	2	0	1	0	2	18.4	2.7	11.6	15.7	6	2	0	46	10.4
2	696	1395	1	1	3	0	1	0	2	23	5.6	12.6	17.4	11	4.5	0	43.25	9.8
3	824	1395	1	1	4	0	1	0	2	16	5.8	11.4	10.2	6	3.375	0.3	64.875	1.6
4	829	1395	1	1	5	0	1	0	2	17.3	6.4	10.3	10.9	9	4	2.2	77	8.2
5	700	1395	1	1	6	1	0	1	0	18	6.6	11.6	11.4	6	4.125	0	50.125	10.8
6	654	1395	1	1	7	1	1	0	0	22.1	5.4	13.7	16.7	3	2.5	0	47	9.7
7	762	1395	1	1	1	1	0	1	0	26	7.5	18	18.5	5	1.375	0	33.75	8.6
8	687	1395	1	1	2	0	0	0	0	26.6	13.3	18.6	13.3	5	2.875	0	36.25	0.9
9	654	1395	1	1	3	0	0	0	0	25.1	14.2	18.1	10.9	10	4.625	0.01	48.5	8.7
10	706	1395	1	1	4	0	0	0	0	29.1	10.3	19.1	18.8	10	3.5	0.1	50.75	7.2
11	662	1395	1	1	5	0	0	0	0	21.8	10.6	13	11.2	11	5.5	3.8	67	6.5
12	622	1395	1	1	6	1	1	0	2	17.2	7.1	10.7	10.1	9	5.75	0	59.75	10.7
13	490	1395	1	1	7	1	1	0	2	6.8	6.6	4.6	0.2	6	3.375	26.2	95.25	0
14	535	1395	1	1	1	1	0	1	0	5.4	2.6	3.2	2.8	5	2.875	9.7	96	0
15	625	1395	1	1	2	0	0	0	0	16.8	2.2	9.2	14.6	6	2.5	0.3	67.875	11.3
16	563	1395	1	1	3	0	0	0	0	18.7	5	10.9	13.7	8	4	0	65.625	8.3
17	475	1395	1	1	4	0	0	0	0	11.8	3.8	6.7	8	6	3	0.5	88.5	10.3
18	517	1395	1	1	5	0	0	0	0	20.5	4.1	12.4	16.4	8	2.375	0.01	64.875	9.8
19	558	1395	1	1	6	1	0	0	0	19.3	7.6	13.8	11.7	8	3	0	62.75	5.9
20	592	1395	1	1	7	1	1	0	0	21	9.1	13.2	11.9	11	3.375	7.1	70.75	6.4
21	554	1395	1	1	1	1	0	1	0	19.3	9	14.2	10.3	6	3.5	0	58.5	9.1
22	497	1395	1	1	2	0	0	0	0	15.4	11.4	11.9	4	8	4.25	3	75.5	1.5
23	528	1395	1	1	3	0	0	0	0	17.8	8.1	11.5	9.7	10	4.125	0.01	75.5	8
24	510	1395	1	1	4	0	0	0	0	21.3	9.2	14.9	12.1	6	3	0	66.75	5.2
25	526	1395	1	1	5	0	0	0	0	27.8	12.6	20.9	15.2	5	2.375	0.02	62.625	5.1
26	534	1395	1	1	6	1	0	0	0	27.1	16.2	20.4	10.9	6	3.625	3.2	65.75	6.5
27	613	1395	1	1	7	1	1	0	0	26.5	13	19.4	13.5	9	3.125	1.4	73.625	8.7
28	580	1395	1	1	1	1	0	1	0	22.5	13	14.9	9.5	11	3.875	13.01	73.875	5.4
29	497	1395	1	1	2	0	0	0	0	20.6	10.4	13.4	10.2	11	4.75	8.22	67	4.4
30	503	1395	1	1	3	0	0	0	0	17.8	7.7	11.6	10.1	9	4.375	6	69	8.2
31	500	1395	1	1	4	0	0	0	0	10.4	8.4	9.3	2	6	2.5	9.1	82.75	0
32	537	1395	1	2	5	0	0	0	0	18.7	7.4	12.9	11.3	7	3.375	0	72.375	10.6
33	605	1395	1	2	6	1	1	0	1	22.4	8	15.8	14.4	6	2.5	0	59	13
34	562	1395	1	2	7	1	1	0	0	26.9	10	18.8	16.9	7	3.125	0	50.125	12.2
35	555	1395	1	2	1	1	0	1	0	18.5	11.4	13.9	7.1	10	5.125	0	65	8.1
36	507	1395	1	2	2	0	0	0	0	21.8	10.7	15.8	11.1	7	3.25	0	59.75	8.8
37	544	1395	1	2	3	0	0	0	0	25.4	11.8	18.4	13.6	5	2.75	0	50	10.9
38	553	1395	1	2	4	0	0	0	0	29.6	12.6	21.3	17	5	2.375	0	40.375	8.6
39	541	1395	1	2	5	0	0	0	0	32	14.6	23.9	17.4	5	2.625	0	37.25	10
40	596	1395	1	2	6	1	0	0	0	31.1	16.6	24	14.5	12	3.25	0.01	34.875	7
41	609	1395	1	2	7	1	0	0	0	32.4	15.6	24.3	16.8	9	3.625	0	36.875	11
42	668	1395	1	2	1	1	0	0	0	32	17.8	24.6	14.2	8	3.5	0.01	40.5	9.1
43	524	1395	1	2	2	0	0	0	0	22.7	15.3	17.5	7.4	4	3.75	7.51	78.125	1.2
44	556	1395	1	2	3	0	0	0	0	21.6	14.5	17.1	7.1	8	3.875	6.6	84	4.2
45	609	1395	1	2	4	0	0	0	0	24.4	13	17.7	11.4	11	4.25	0	72.125	9
46	591	1395	1	2	5	0	0	0	0	27.4	14	21	13.4	5	2.5	0.01	58.875	10
47	635	1395	1	2	6	1	1	0	1	34.2	16.2	25.2	18	8	3.5	0	38.875	9.6
48	631	1395	1	2	7	1	1	0	0	31.9	18.5	25.5	13.4	5	3.125	0	39.625	11
49	647	1395	1	2	1	1	0	1	0	34.2	20	25.7	14.2	6	2.875	0	40	6.8
50	599	1395	1	2	2	0	0	0	0	32.4	18.7	24.7	13.7	6	3.25	0	42.625	9
51	587	1395	1	2	3	0	0	0	0	26	15.7	20.4	10.3	9	4	0	52.25	6.7
52	563	1395	1	2	4	0	0	0	0	21.1	16.7	16.9	4.4	7	3.625	4.01	75.375	0
53	534	1395	1	2	5	0	0	0	0	18.9	14	15.2	4.9	6	3.375	10.2	91.875	1.2
54	574	1395	1	2	6	1	0	0	0	24.6	13.4	18.1	11.2	5	2.625	0	78.625	7
55	619	1395	1	2	7	1	1	0	0	28.6	15	20.7	13.6	7	3	0.11	59.375	6.8
56	643	1395	1	2	1	1	0	1	0	29.7	14.4	22.8	15.3	5	2.875	0	48.5	11.5
57	548	1395	1	2	2	0	0	0	0	33.4	16	25.5	17.4	4	2.75	0	36.75	12.8
58	588	1395	1	2	3	0	0	0	0	33.1	18.8	26.4	14.3	5	2.625	0	36.375	10.2
59	571	1395	1	2	4	0	0	0	0	34.8	19.4	26.9	15.4	8	4.125	0	37.875	12.2
60	590	1395	1	2	5	0	0	0	0	29.9	15.3	23	14.6	7	3.375	9	56.5	12.7
61	637	1395	1	2	6	1	0	0	0	32	18	24.9	14	14	4.25	0	42	9.4
62	619	1395	1	2	7	1	1	0	0	33.9	18.1	25.7	15.8	12	6.625	2	45.75	6.1
63	593	1395	1	3	1	1	0	1	0	30.4	17.4	23.1	13	9	4.875	3	49.625	11.3
64	625	1395	1	3	2	0	1	0	1	23.5	17.1	18.8	6.4	7	4	1.12	66.875	3.1
65	629	1395	1	3	3	0	0	1	0	28	13.4	21.6	14.6	7	3.125	0	51	12.2
66	590	1395	1	3	4	0	0	0	0	31	15.6	24.3	15.4	9	2.375	0	33.25	11.4
67	593	1395	1	3	5	0	0	0	0	34	16.3	24.9	17.7	11	4.125	1	34.875	12.3
68	632	1395	1	3	6	1	0	0	0	30.8	15.6	23.3	15.2	7	4.25	0	41.5	13
69	604	1395	1	3	7	1	1	0	0	32.1	16	25	16.1	7	3.14286	0	35.25	12.5
70	640	1395	1	3	1	1	0	1	0	33.7	17	26.6	16.7	4	2.625	0	23.875	11.7
71	605	1395	1	3	2	0	0	0	0	35	18.4	27.5	16.6	5	3.125	0	21.125	13.2
72	634	1395	1	3	3	0	0	0	0	36.8	18	28.7	18.8	7	3.375	0	16.25	9
73	594	1395	1	3	4	0	0	0	0	34.9	19.9	27.6	15	8	5.125	0	22	8.9
74	655	1395	1	3	5	0	0	0	0	33.5	18.6	25.1	14.9	9	4.5	0	32.75	9
75	655	1395	1	3	6	1	0	0	0	28.7	17.6	21.6	11.1	8	4.375	0.71	54.125	6.7
76	717	1395	1	3	7	1	1	0	2	28.3	14.9	21.5	13.4	8	3	3.1	56.625	8
77	709	1395	1	3	1	1	1	0	2	35	16.9	26.8	18.1	6	1.75	0	36.375	9
78	654	1395	1	3	2	0	0	1	0	38.7	19.2	30.7	19.5	6	2.75	0	21.125	8.7
79	640	1395	1	3	3	0	0	0	0	38.4	21.5	29.5	16.9	13	3.75	0	21.625	6.7
80	560	1395	1	3	4	0	0	0	0	37.7	20.9	30.6	16.8	7	3.375	0	22	7.9
81	578	1395	1	3	5	0	0	0	0	40.4	22.5	31.8	17.9	6	3.125	0	19.625	6.9
82	606	1395	1	3	6	1	0	0	0	33.8	22.4	27.7	11.4	6	4.625	0	39	7.7
83	610	1395	1	3	7	1	1	0	0	36.5	21.2	29	15.3	7	3.375	0	29.125	8
84	607	1395	1	3	1	1	0	1	0	37.7	21.2	29.6	16.5	8	3.125	0	23.25	7.8
85	569	1395	1	3	2	0	0	0	0	36.5	21.4	29.5	15.1	8	3.875	0	25	7.5
86	567	1395	1	3	3	0	0	0	0	32.3	20.2	25.1	12.1	13	6.5	0	44	10.6
87	573	1395	1	3	4	0	0	0	0	24.8	15.5	20	9.3	10	4.625	0.8	58.25	2.5
88	528	1395	1	3	5	0	0	0	0	29.4	15.7	22.6	13.7	7	3.875	0	37.75	11
89	585	1395	1	3	6	1	0	0	0	31.3	16	24.3	15.3	6	3.625	0	29.75	13.5
90	584	1395	1	3	7	1	1	0	0	31.4	18.4	25.1	13	8	3.875	0	30.375	13.6
91	558	1395	1	3	1	1	0	1	0	32	18.5	25.9	13.5	10	4.25	0	24	12.6
92	563	1395	1	3	2	0	0	0	0	33.6	18.3	27.2	15.3	9	4.5	0	23.5	13.6
93	531	1395	1	3	3	0	0	0	0	34.3	19	27.8	15.3	10	4.5	0	20.375	13.5
94	541	1395	1	4	4	0	0	0	0	32.9	19	27.3	13.9	9	4.375	0	21.25	13.2
95	555	1395	1	4	5	0	0	0	0	32	21.5	26	10.5	11	4.625	0	21.625	13
96	593	1395	1	4	6	1	0	0	0	30.3	17.2	24.3	13.1	10	3.75	0	21.375	13.5
97	617	1395	1	4	7	1	1	0	0	32	16.8	25.4	15.2	7	4	0	20.5	13.6
98	606	1395	1	4	1	1	0	1	0	34.4	18.3	27.6	16.1	7	4.375	0	21.125	13.5
99	582	1395	1	4	2	0	0	0	0	35.4	20.4	27.1	15	10	5.25	0.02	32.375	9.7
100	591	1395	1	4	3	0	1	0	1	31.5	20.5	26	11	8	3.75	0	37.5	8.4
101	663	1395	1	4	4	0	0	1	0	33.6	19.9	27.5	13.7	6	3.125	0	21.5	13.3
102	547	1395	1	4	5	0	0	0	0	36.8	19.4	29	17.4	6	3.5	0	17.25	13.6
103	667	1395	1	4	6	1	0	0	0	38.8	20.7	30.7	18.1	9	3.25	0	16.75	13.3
104	608	1395	1	4	7	1	1	0	0	39.6	21.2	31.7	18.4	7	3.25	0	16.75	13.4
105	662	1395	1	4	1	1	0	1	0	38.2	23.4	31.6	14.8	9	4.25	0	17.5	13
106	561	1395	1	4	2	0	0	0	0	37.8	23.3	30.4	14.5	8	3.875	0	21.375	12.4
107	641	1395	1	4	3	0	0	0	0	33.6	23	27.7	10.6	8	5.375	0	29.375	10.5
108	650	1395	1	4	4	0	0	0	0	32.9	22.4	26.6	10.5	9	3.875	0	42	12.1
109	708	1395	1	4	5	0	1	0	1	34.6	21.4	28.4	13.2	9	3.25	0	27.875	13
110	819	1395	1	4	6	1	1	0	1	35.1	21.8	28.8	13.3	8	4	0	22.5	12.2
111	680	1395	1	4	7	1	1	0	0	34.6	21.5	28.6	13.1	8	3.75	0	19	12.8
112	692	1395	1	4	1	1	0	1	0	35.9	20.6	29	15.3	8	3.875	0	19.75	13.1
113	693	1395	1	4	2	0	0	0	0	36.2	21.3	29.6	14.9	12	4.625	0	23.5	13
114	647	1395	1	4	3	0	0	0	0	37.9	22.1	30.5	15.8	8	3.875	0	19.875	13.3
115	640	1395	1	4	4	0	0	0	0	38	22.8	30.9	15.2	9	4.5	0	23.75	12.8
116	600	1395	1	4	5	0	0	0	0	33.9	24	26.6	9.9	9	5.25	0	46.25	12.6
117	581	1395	1	4	6	1	0	0	0	31.2	20.4	25.2	10.8	8	3.375	0	39.75	10.4
118	640	1395	1	4	7	1	1	0	0	34	18.2	27.4	15.8	7	4.125	0	25.5	13.6
119	688	1395	1	4	1	1	0	1	0	36.2	21.1	29.7	15.1	8	3.5	0	22.625	13.4
120	640	1395	1	4	2	0	0	0	0	35.7	22.6	30	13.1	10	4.5	0	20.5	11.8
121	629	1395	1	4	3	0	0	0	0	36.3	23.9	29.6	12.4	8	4.5	0	19.75	13
122	564	1395	1	4	4	0	0	0	0	37.6	20.6	30	17	4	2.5	0	17.25	13.2
123	636	1395	1	4	5	0	0	0	0	40.7	22	31.9	18.7	7	2.875	0	15.625	12.5
124	585	1395	1	4	6	1	0	0	0	39.6	24.8	31.5	14.8	7	2.875	0	23.5	11.2
125	638	1395	1	5	7	1	1	0	0	37.6	23.7	30.5	13.9	8	3.75	0	19.5	13.2
126	624	1395	1	5	1	1	0	1	0	36.7	22	29.4	14.7	8	4.5	0	17.625	13.2
127	702	1395	1	5	2	0	0	0	0	37.8	20.8	29.9	17	8	3.25	0	21.5	12.8
128	635	1395	1	5	3	0	0	0	0	38.5	22.5	31.1	16	8	3.5	0	25.625	12
129	614	1395	1	5	4	0	0	0	0	39.1	23.7	30.9	15.4	8	3.375	0	29.25	12.3
130	708	1395	1	5	5	0	0	0	0	33.2	23	27.1	10.2	12	5.5	0	45.125	10.2
131	717	1395	1	5	6	1	0	0	0	32.4	19.7	25.8	12.7	6	3.75	3	42.875	10.1
132	777	1395	1	5	7	1	1	0	0	33.1	19.9	25.4	13.2	7	3.75	2.1	44.125	7.3
133	733	1395	1	5	1	1	1	0	1	28.9	18.7	23	10.2	8	4.75	0.41	49.625	9.3
134	654	1395	1	5	2	0	0	1	0	31.9	16.8	24.7	15.1	7	2.75	0	31.25	12.8
135	661	1395	1	5	3	0	0	0	0	33	18.1	26.3	14.9	8	4.25	0	23.875	12.9
136	669	1395	1	5	4	0	0	0	0	34.5	19.4	27.7	15.1	9	4.25	0	21.625	12.7
137	633	1395	1	5	5	0	0	0	0	32.9	20.8	27	12.1	9	4.25	0	21.375	12.9
138	612	1395	1	5	6	1	0	0	0	33.6	19	26.6	14.6	9	3	0	19.125	13
139	616	1395	1	5	7	1	1	0	0	34.4	17.8	27.2	16.6	7	3.75	0	20	13
140	636	1395	1	5	1	1	0	1	0	34	20	27.6	14	11	4.625	0	19.375	12.1
141	607	1395	1	5	2	0	0	0	0	34.4	19.9	27.4	14.5	8	4.25	0	19.25	12.8
142	582	1395	1	5	3	0	0	0	0	35.1	19	27.5	16.1	9	4.375	0	18.75	13
143	599	1395	1	5	4	0	0	0	0	36	18	28.5	18	8	4.125	0	16.5	12.7
144	698	1395	1	5	5	0	0	0	0	36.2	19.3	28.9	16.9	7	3.125	0	18.875	12.9
145	653	1395	1	5	6	1	0	0	0	36.5	19	28.6	17.5	7	3.25	0	17	12.6
146	662	1395	1	5	7	1	1	0	0	36.7	19.2	28.7	17.5	8	3.375	0	15.875	12.6
147	688	1395	1	5	1	1	0	1	0	35.1	19.6	27.6	15.5	7	3.75	0	15.125	12.2
148	634	1395	1	5	2	0	0	0	0	34	17.9	26.7	16.1	7	3.625	0	14.25	11.8
149	656	1395	1	5	3	0	0	0	0	33.7	17.8	27	15.9	8	3.5	0	17	12.5
150	644	1395	1	5	4	0	0	0	0	32.9	18.4	26.6	14.5	8	3.75	0	17.625	12.4
151	619	1395	1	5	5	0	0	0	0	32.6	20.1	26	12.5	10	3.875	0	14.375	12.3
152	642	1395	1	5	6	1	0	0	0	33.5	16	26	17.5	6	2.625	0	15.375	12.6
153	651	1395	1	5	7	1	1	0	0	33.7	16.4	26.3	17.3	7	3.125	0	20.125	12.4
154	669	1395	1	5	1	1	0	1	0	33.6	18	26.4	15.6	9	3.875	0	20.25	12.3
155	594	1395	1	5	2	0	0	0	0	33.6	22	27.5	11.6	8	4.5	0	16.75	12.3
156	598	1395	1	6	3	0	0	0	0	33.6	18.6	26.9	15	7	4.5	0	16.875	12
157	574	1395	1	6	4	0	0	0	0	32.3	20.3	26.1	12	9	4.625	0	17.375	12.2
158	524	1395	1	6	5	0	0	0	0	31.3	15.4	24.5	15.9	7	3.75	0	15	12.4
159	709	1395	1	6	6	1	0	0	0	31.4	15	23.7	16.4	7	3	0	15.125	12.3
160	656	1395	1	6	7	1	1	0	0	32.2	15.1	24.3	17.1	6	2.625	0	13.5	12
161	615	1395	1	6	1	1	0	1	0	32.6	16	25.2	16.6	6	3.25	0	12.625	12.3
162	621	1395	1	6	2	0	0	0	0	33.8	16.6	25.7	17.2	7	3.875	0	12.75	12.3
163	663	1395	1	6	3	0	0	0	0	34.2	16.5	26.3	17.7	7	3.125	0	15.25	12
164	613	1395	1	6	4	0	0	0	0	34.3	19	26.7	15.3	6	3.625	0.01	20	9.5
165	639	1395	1	6	5	0	0	0	0	33.8	19.2	26.8	14.6	8	4.125	0	18.25	11.8
166	668	1395	1	6	6	1	0	0	0	33.7	18.4	26.7	15.3	5	2.375	0	18.5	11.9
167	700	1395	1	6	7	1	1	0	0	34.6	17.8	26.3	16.8	8	3.375	0	27.75	9.8
168	679	1395	1	6	1	1	0	1	0	31.4	18.6	24	12.8	10	3.25	3	49	9.3
169	616	1395	1	6	2	0	0	0	0	31.9	18.9	25.4	13	8	3.75	0	38.625	11.2
170	585	1395	1	6	3	0	0	0	0	35.4	18.2	27	17.2	6	3.5	0	21.875	11.2
171	617	1395	1	6	4	0	0	0	0	33.8	17.6	26.3	16.2	7	3.25	0	18.5	11.3
172	631	1395	1	6	5	0	0	0	0	34	17.2	25.5	16.8	8	3.375	0	21.625	11
173	682	1395	1	6	6	1	0	0	0	30.1	18.7	23.5	11.4	9	3.5	0	43.25	9.5
174	707	1395	1	6	7	1	1	0	0	29.1	18.7	23.3	10.4	7	3.875	0	37.375	10.7
175	672	1395	1	6	1	1	0	1	0	34.7	17	26	17.7	7	3.25	0	28.375	11
176	657	1395	1	6	2	0	0	0	0	28.6	18.8	22.9	9.8	9	3.125	0	39.5	11
177	660	1395	1	6	3	0	1	0	0	30.4	16.3	23.3	14.1	6	2.625	0.01	36.375	10.2
178	650	1395	1	6	4	0	0	1	0	28.7	18.3	22.5	10.4	7	3.875	0.6	32.75	10.2
179	603	1395	1	6	5	0	0	0	0	33.5	15.3	24.8	18.2	5	1.75	0	27.125	10.5
180	650	1395	1	6	6	1	0	0	0	36.6	17.2	27.8	19.4	5	1.875	0	22.125	11
181	682	1395	1	6	7	1	1	0	0	33.2	18	25.2	15.2	9	4.875	0	33.625	10.3
182	717	1395	1	6	1	1	0	1	0	32.4	16.6	24.7	15.8	5	2.75	0	31.375	10.7
183	621	1395	1	6	2	0	0	0	0	33.8	18.2	25.5	15.6	11	4.625	0	28.125	8.4
184	629	1395	1	6	3	0	0	0	0	30.2	19.1	24	11.1	6	3.625	0	30.625	10.6
185	643	1395	1	6	4	0	1	0	0	30.8	17	24.2	13.8	8	3.5	0	30.25	9.4
186	619	1395	1	6	5	0	0	1	0	31.8	16.7	24.4	15.1	6	2.75	0	28.375	10.7
187	599	1395	2	7	6	1	0	0	0	36.6	17	26.5	19.6	5	2.75	0	21.875	10.6
188	650	1395	2	7	7	1	1	0	0	34.6	17.2	26.2	17.4	7	3.125	0	22.625	10.7
189	558	1395	2	7	1	1	0	1	0	37.2	17.5	26.9	19.7	5	2.625	0	21.75	10.9
190	607	1395	2	7	2	0	0	0	0	33.3	19.5	25	13.8	9	4.25	0	37.5	10.2
191	585	1395	2	7	3	0	0	0	0	29.2	16.8	22.2	12.4	6	3.25	0	42.25	10.3
192	553	1395	2	7	4	0	0	0	0	30.7	15.6	22.7	15.1	7	3.25	0	39	10.4
193	527	1395	2	7	5	0	0	0	0	28.9	15.2	22.2	13.7	5	2.75	0	39.5	10.5
194	595	1395	2	7	6	1	0	0	0	28.3	15.7	20	12.6	11	5.5	0	45.625	6.5
195	571	1395	2	7	7	1	1	0	0	18.4	12.4	14.9	6	7	5	0.01	63.625	0.7
196	509	1395	2	7	1	1	0	1	0	17.7	13.4	13.5	4.3	8	4.75	0	55.875	0.6
197	501	1395	2	7	2	0	0	0	0	19	9.3	13.1	9.7	7	3.375	0	41	10
198	516	1395	2	7	3	0	0	0	0	20.9	7.6	14.6	13.3	6	3.625	0	29.875	10.3
199	488	1395	2	7	4	0	0	0	0	20.1	9.5	14.8	10.6	5	1.625	0	32.25	1.3
200	496	1395	2	7	5	0	0	0	0	24.8	7.8	16.5	17	5	3	0	29.375	10.4
201	549	1395	2	7	6	1	0	0	0	25.5	8	16.8	17.5	5	2.75	0	26.625	10.5
202	552	1395	2	7	7	1	1	0	0	25.1	8.7	17.2	16.4	6	2.875	0	24.875	10.6
203	524	1395	2	7	1	1	0	1	0	26.3	7.7	17.2	18.6	6	2.5	0	23.375	10.3
204	460	1395	2	7	2	0	0	0	0	28.4	8.5	18	19.9	8	3.125	0	20.625	10.5
205	524	1395	2	7	3	0	0	0	0	26	9.2	17.4	16.8	4	2.75	0	22.25	10.5
206	557	1395	2	7	4	0	1	0	1	25.8	9.1	17.3	16.7	5	2.625	0	27	9.6
207	584	1395	2	7	5	0	1	0	1	25.3	8.3	17.7	17	6	3.125	0	34.375	9.8
208	669	1395	2	7	6	1	0	1	0	24	9.4	16.5	14.6	8	2.75	0	46.75	9.8
209	648	1395	2	7	7	1	1	0	0	23.8	8	15.9	15.8	5	3.25	0	50.25	10.2
210	573	1395	2	7	1	1	0	1	0	30.5	9.4	19.8	21.1	5	2.625	0	35.875	9.3
211	550	1395	2	7	2	0	0	0	0	22.5	12.8	15.9	9.7	8	4	0	52.5	9.2
212	523	1395	2	7	3	0	0	0	0	22.7	7.8	15.2	14.9	8	3.25	0	48.875	9.6
213	490	1395	2	7	4	0	0	0	0	10.7	9.2	7.9	1.5	8	4.25	0.01	77.25	0
214	492	1395	2	7	5	0	0	0	0	13.6	4.6	7.8	9	6	3.5	0	65.5	3.9
215	575	1395	2	7	6	1	0	0	0	15.8	3.2	8.9	12.6	6	3.5	0	48.75	9.6
216	566	1395	2	7	7	1	1	0	0	19.8	3.7	10.6	16.1	8	3.25	0	45.125	8.8
217	526	1395	2	8	1	1	0	1	0	16.8	5	10.5	11.8	7	3.875	0	41.25	9.3
218	522	1395	2	8	2	0	0	0	0	17	4.5	9.6	12.5	9	3.875	0	40.75	9.7
219	516	1395	2	8	3	0	0	0	0	15.2	1.6	7.9	13.6	7	3.25	0	44.875	10
220	493	1395	2	8	4	0	0	0	0	14.2	0.1	6.6	14.1	6	3.875	0	33.75	9.8
221	514	1395	2	8	5	0	0	0	0	15.2	1.4	8.2	13.8	4	2.625	0	30.125	9.7
222	595	1395	2	8	6	1	0	0	0	25.1	3.8	14	21.3	4	1.75	0	33.375	9.2
223	593	1395	2	8	7	1	1	0	0	23.5	6.9	14.3	16.6	4	2.375	0	32.25	9.3
224	642	1395	2	8	1	1	0	1	0	23.8	7.3	15.7	16.5	4	2	0	30.125	7.2
225	522	1395	2	8	2	0	0	0	0	20.2	8.2	13.5	12	4	2.375	0	37.375	8.5
226	580	1395	2	8	3	0	0	0	0	27.5	6.8	17.9	20.7	4	1.875	0	29.25	6.7
227	586	1395	2	8	4	0	0	0	0	28.8	8.7	19.4	20.1	5	3.125	0	25	9.1
228	530	1395	2	8	5	0	0	0	0	29.7	13.2	22.1	16.5	9	4.375	0	17.625	8
229	582	1395	2	8	6	1	0	0	0	14.2	9.4	10.7	4.8	15	7.625	0.91	60.625	6.1
230	573	1395	2	8	7	1	1	0	0	14.2	3.9	7.7	10.3	4	2.125	0	65	5.4
231	571	1395	2	8	1	1	0	1	0	22.6	3.1	11.8	19.5	5	2	0	39.625	9.3
232	539	1395	2	8	2	0	0	0	0	20.3	4.2	11.6	16.1	5	2.125	0	40.375	9.3
233	535	1395	2	8	3	0	0	0	0	12.5	7.1	9.6	5.4	4	2.25	0	58	0
234	516	1395	2	8	4	0	0	0	0	16.5	8	11.1	8.5	5	2.125	0.01	48.125	2.8
235	526	1395	2	8	5	0	0	0	0	18.4	4.4	11.2	14	3	1.875	0	43.75	8.8
236	564	1395	2	8	6	1	0	0	0	18.6	5.5	11.6	13.1	4	1.875	0	46.5	6.9
237	561	1395	2	8	7	1	1	0	0	19.6	4	11.4	15.6	3	0.625	0	44.875	9.1
238	568	1395	2	8	1	1	0	1	0	24	4	13.1	20	3	0.875	0	30.125	9.3
239	523	1395	2	8	2	0	0	0	0	16.6	4.3	9.9	12.3	4	2	0	56.75	8
240	540	1395	2	8	3	0	0	0	0	23	3.4	12.3	19.6	2	0.5	0	42.5	4.3
241	551	1395	2	8	4	0	0	0	0	22.8	5.3	13.4	17.5	3	1.5	0	31.75	7
242	514	1395	2	8	5	0	0	0	0	14.3	6.4	10	7.9	4	2.375	0	68.625	3
243	584	1395	2	8	6	1	0	0	0	16.1	5	9.8	11.1	3	1.625	0	68.375	1.2
244	657	1395	2	8	7	1	1	0	0	24	6.9	13.6	17.1	4	2.375	0	42.5	6.6
245	620	1395	2	8	1	1	0	1	0	8	7.6	5	0.4	4	2.875	0.41	88.75	0
246	534	1395	2	8	2	0	1	0	1	4.1	0.1	-0.5	4	7	3.875	0.01	91.625	0.8
247	457	1395	2	9	3	0	0	1	0	-3.1	-5.2	-5.2	2.1	5	3.375	0.22	89.75	0
248	488	1395	2	9	4	0	0	0	0	1.6	-9.8	-5.3	11.4	6	3	0.01	69.5	6.8
249	480	1395	2	9	5	0	0	0	0	3	-11	-5.4	14	7	3.25	0	59.5	5.8
250	485	1395	2	9	6	1	0	0	0	-1.7	-9.4	-6.8	7.7	4	2.625	0.01	50.625	8
251	505	1395	2	9	7	1	1	0	0	0.2	-12	-5.8	12.2	5	2.125	0	51.625	7.4
252	513	1395	2	9	1	1	0	1	0	5.5	-9.7	-2.4	15.2	4	1.5	0.01	41.875	8.7
253	637	1395	2	9	2	0	0	0	0	16	-3.9	5.5	19.9	3	1	0	27	8.7
254	711	1395	2	9	3	0	1	0	1	16.8	-1	8.6	17.8	3	1.75	0	33.75	8.6
255	746	1395	2	9	4	0	0	1	0	16.2	3	8.5	13.2	3	1.625	0	37.125	8.7
256	734	1395	2	9	5	0	1	0	1	19.1	-0.8	9.1	19.9	3	1.75	0	29.125	8.8
257	747	1395	2	9	6	1	0	1	0	20.3	0.6	10.8	19.7	3	1.625	0	27	7.6
258	666	1395	2	9	7	1	1	0	0	23.8	5.6	15.3	18.2	6	1.875	0	28.625	5.3
259	660	1395	2	9	1	1	0	1	0	25.1	14.7	19.2	10.4	9	3.875	0.01	29.5	1.3
260	635	1395	2	9	2	0	0	0	0	20.5	5.2	12.4	15.3	5	2.125	0	39.5	7.8
261	604	1395	2	9	3	0	0	0	0	19.9	2.1	11.1	17.8	5	2.25	0	36.75	6.8
262	615	1395	2	9	4	0	0	0	0	19.5	5.4	10.3	14.1	4	2.375	0.01	38.125	8
263	507	1395	2	9	5	0	0	0	0	5.6	3.8	4.4	1.8	4	2.75	1.02	83.25	0
264	533	1395	2	9	6	1	0	0	0	20.4	1.9	6.2	18.5	6	3.875	0	63.375	8
265	576	1395	2	9	7	1	1	0	0	-1.6	-2.1	-3.6	0.5	5	2.25	13.11	99.375	0
266	568	1395	2	9	1	1	0	1	0	3.5	-8.8	-2.2	12.3	3	1.875	0	97.125	5.9
267	545	1395	2	9	2	0	0	0	0	10.9	-3.9	3.4	14.8	3	1.25	0	76.375	6.2
268	568	1395	2	9	3	0	0	0	0	11.2	1.8	4.5	9.4	4	1.875	0	65.375	6.1
269	471	1395	2	9	4	0	0	0	0	15.1	-2.2	6.4	17.3	4	2.25	0	48.75	5
270	557	1395	2	9	5	0	0	0	0	15.5	2.1	7.7	13.4	3	1.875	0	48	7.6
271	591	1395	2	9	6	1	0	0	0	16.7	-0.4	9.5	17.1	6	3.25	0	42.75	7.6
272	614	1395	2	9	7	1	1	0	0	4.7	4.5	3.5	0.2	8	4.25	0.01	80.25	0
273	654	1395	2	9	1	1	1	0	1	7.7	1.8	3.4	5.9	6	2.625	0	77	7.5
274	542	1395	2	9	2	0	0	1	0	4.5	0.8	1.4	3.7	7	3.25	0	77.375	0.1
275	501	1395	2	9	3	0	0	0	0	2.3	-1.8	-0.8	4.1	4	2	0.41	83	0.6
276	440	1395	2	9	4	0	0	0	0	11.6	-4.4	3.7	16	3	1.375	0	54.375	6.5
277	544	1395	2	10	5	0	0	0	0	8.9	1	2.8	7.9	5	3	0	75.5	3.4
278	511	1395	2	10	6	1	0	0	0	10.5	-1.4	3.5	11.9	4	1.5	0	74.5	5.9
279	535	1395	2	10	7	1	1	0	0	5.3	-2.2	1.5	7.5	4	2.25	0	77.625	3
280	509	1395	2	10	1	1	0	1	0	6.5	-0.6	1.9	7.1	3	1.875	0	74.5	5
281	527	1395	2	10	2	0	0	0	0	16.6	-2.7	6.6	19.3	4	1.5	0	49.375	4.2
282	521	1395	2	10	3	0	0	0	0	17.3	1.2	10.1	16.1	16	3.625	0	49	4
283	488	1395	2	10	4	0	0	0	0	6.1	4.8	5	1.3	6	3.125	0.11	86.375	0
284	523	1395	2	10	5	0	0	0	0	15.2	3.2	9.2	12	6	2.375	2	74.5	5.6
285	523	1395	2	10	6	1	0	0	0	13.3	4.5	7.1	8.8	7	2.25	0	61.875	8.8
286	577	1395	2	10	7	1	1	0	0	17.8	-0.9	7.4	18.7	3	1.25	0	56	7
287	548	1395	2	10	1	1	0	1	0	14.4	1.5	7.4	12.9	4	1.875	0	46	5.7
288	494	1395	2	10	2	0	0	0	0	16.4	1.4	8.9	15	3	1.25	0.01	52	6
289	552	1395	2	10	3	0	0	0	0	12.3	7.4	7.8	4.9	5	2.625	0.01	62.375	2
290	510	1395	2	10	4	0	0	0	0	9	3.4	4.5	5.6	9	2.875	0.2	76.5	1
291	476	1395	2	10	5	0	0	0	0	9	-0.2	3.4	9.2	3	2	0	65.5	7.8
292	522	1395	2	10	6	1	0	0	0	10.8	-2.2	3.2	13	6	1.875	0	48.125	6.8
293	518	1395	2	10	7	1	1	0	0	10.3	-3.4	2.2	13.7	3	1.375	0	55.375	8.4
294	546	1395	2	10	1	1	0	1	0	9.9	-4.5	2	14.4	4	2	0	54.125	7.7
295	495	1395	2	10	2	0	0	0	0	11.2	-4.4	2.7	15.6	3	2	0	48.375	8.6
296	493	1395	2	10	3	0	0	0	0	15	-4.2	4.8	19.2	3	1.625	0	35	8.7
297	540	1395	2	10	4	0	0	0	0	16.2	2.2	8.1	14	5	2.375	0	29.125	8.6
298	497	1395	2	10	5	0	0	0	0	11.2	0.6	3.6	10.6	5	2.625	0	65.75	7.4
299	463	1395	2	10	6	1	0	0	0	3.5	0.4	1.7	3.1	6	2.375	0.01	73.875	0
300	572	1395	2	10	7	1	1	0	0	5.9	-0.5	1	6.4	4	2.5	0	60.625	4
301	517	1395	2	10	1	1	0	1	0	4.5	-4.5	-0.2	9	4	2.375	0.01	72.75	2.8
302	454	1395	2	10	2	0	0	0	0	5.8	-2	0.4	7.8	5	2.25	0.01	72	5.2
303	529	1395	2	10	3	0	0	0	0	9.5	-5.1	1.6	14.6	4	1.85714	0	66.625	2.5
304	511	1395	2	10	4	0	0	0	0	10	-2.3	2.5	12.3	4	1.75	0	66.25	7.2
305	505	1395	2	10	5	0	0	0	0	10.4	-4.7	2.5	15.1	3	1.375	0	65.75	6.1
306	543	1395	2	10	6	1	0	0	0	12.4	0.3	5.2	12.1	4	1.375	0	50.875	7.7
307	578	1395	2	11	7	1	1	0	0	9.6	-0.6	3.1	10.2	6	3.25	0.01	66.625	1.9
308	529	1395	2	11	1	1	0	1	0	7.5	0.6	3.5	6.9	4	2.5	0	83.625	2.2
309	476	1395	2	11	2	0	0	0	0	4.7	2.4	3.1	2.3	6	2.125	0.02	95.875	0
310	463	1395	2	11	3	0	0	0	0	2.2	0.2	0.6	2	6	4.5	3.21	98.375	0
311	504	1395	2	11	4	0	0	0	0	3.7	-2	-0.7	5.7	5	2.375	1.1	80.375	2.4
312	519	1395	2	11	5	0	0	0	0	7.1	-5.8	0.6	12.9	4	1.625	0	60.375	6.1
313	523	1395	2	11	6	1	0	0	0	13.6	-2	5.6	15.6	5	3.5	0	36.75	7.5
314	549	1395	2	11	7	1	1	0	0	10	1.1	6.8	8.9	4	1.625	0.01	52	1.3
315	508	1395	2	11	1	1	0	1	0	10.9	3.8	6.3	7.1	5	3.25	0.5	77.75	5.3
316	442	1395	2	11	2	0	0	0	0	13.8	2.1	4.5	11.7	11	3.5	7.2	94	3.6
317	479	1395	2	11	3	0	0	0	0	4.6	-1.4	1.6	6	5	3.125	5	77.875	8.4
318	502	1395	2	11	4	0	0	0	0	7.9	-1.5	2.7	9.4	6	2.25	0	77.125	7.3
319	529	1395	2	11	5	0	0	0	0	3.2	0.9	1.9	2.3	7	3.125	0.01	92.125	0
320	503	1395	2	11	6	1	0	0	0	2.3	-0.4	0.1	2.7	5	2.25	27	99.375	0
321	622	1395	2	11	7	1	1	0	0	-3	-3.4	-4.3	0.4	8	4	4.21	97.875	0
322	550	1395	2	11	1	1	0	1	0	-1.5	-13	-6.4	11.5	5	1.875	0	85.625	3
323	534	1395	2	11	2	0	0	0	0	2.3	-13	-4.8	15.3	4	1.625	0	79.375	5.1
324	557	1395	2	11	3	0	0	0	0	8.4	-5.3	1.1	13.7	5	1.625	0	72.25	7.4
325	523	1395	2	11	4	0	0	0	0	9.4	-3	3.1	12.4	4	1	0	70.375	8.1
326	485	1395	2	11	5	0	0	0	0	9.7	-2.5	3.6	12.2	4	2	0	69.125	9
327	557	1395	2	11	6	1	0	0	0	10.2	-2.4	4.5	12.6	6	3.25	0	75.375	8.4
328	550	1395	2	11	7	1	1	0	2	1.8	1.2	0.8	0.6	5	3.625	2.01	100	0
329	523	1395	2	11	1	1	0	1	0	4.9	-1.2	1.1	6.1	6	3.125	1.2	92.875	2.3
330	470	1395	2	11	2	0	0	0	0	2	-0.4	0.4	2.4	6	3.5	0.32	99.125	0
331	527	1395	2	11	3	0	0	0	0	1	-0.4	0.1	1.4	5	3.125	0.22	99.75	0
332	522	1395	2	11	4	0	0	0	0	7.1	-0.6	2.9	7.7	6	2.25	7	96	1.8
333	502	1395	2	11	5	0	0	0	0	15.7	1.5	7.6	14.2	6	2.375	0.01	76.25	5.2
334	561	1395	2	11	6	1	0	0	0	19.6	5.7	9.7	13.9	12	5.5	3.01	77	6.3
335	568	1395	2	11	7	1	1	0	0	2.1	2.1	0.8	0	7	4.5	47.2	100	0
336	510	1395	2	11	1	1	0	1	0	0.4	-2.7	-3	3.1	7	3.125	17.8	97.125	0
337	502	1395	2	12	2	0	0	0	0	1.8	-7.4	-5.2	9.2	4	1.875	0.2	87.625	5.7
338	484	1395	2	12	3	0	0	0	0	6.9	-13	-3	19.9	3	1.125	0	76.75	6.4
339	533	1395	2	12	4	0	0	0	0	9	-8.2	0.4	17.2	3	0.875	0	71.625	8.4
340	501	1395	2	12	5	0	0	0	0	10.9	-3.9	4	14.8	5	2.75	0	61.5	6.8
341	591	1395	2	12	6	1	0	0	0	12.6	-2.1	5.1	14.7	3	1.875	0	61.375	8.6
342	548	1395	2	12	7	1	1	0	0	14.2	3	8.5	11.2	6	2.125	0	51.25	6.8
343	608	1395	2	12	1	1	0	1	0	15.8	1.4	8.7	14.4	5	2.5	0	53.125	10.3
344	517	1395	2	12	2	0	0	0	0	18	1.2	9.6	16.8	6	2.375	0	56	9.7
345	537	1395	2	12	3	0	0	0	0	13.2	5.9	7.5	7.3	9	6.125	0	61.875	9.3
346	518	1395	2	12	4	0	0	0	0	14.8	2.9	7.9	11.9	4	2.875	0	69.25	7.8
347	568	1395	2	12	5	0	0	0	0	11.2	2.9	6.4	8.3	6	3.125	0	76.75	3.2
348	631	1395	2	12	6	1	1	0	1	14.8	0.9	7.8	13.9	5	2.25	0	63.5	9.6
349	610	1395	2	12	7	1	1	0	0	11.6	2	6.2	9.6	7	3.25	0	53.625	8.3
350	586	1395	2	12	1	1	0	1	0	16	-0.1	8.1	16.1	5	2.625	0	50.25	9.5
351	500	1395	2	12	2	0	0	0	0	13.8	2.6	6.5	11.2	8	3.125	10	75.125	3
352	476	1395	2	12	3	0	0	0	0	9	2.1	4.7	6.9	7	2.5	1	70.75	2.4
353	512	1395	2	12	4	0	0	0	0	10.7	0.4	5.2	10.3	5	2.875	0	45.375	10.5
354	494	1395	2	12	5	0	0	0	0	12.5	-1.1	5.5	13.6	6	2.75	0	44.125	11
355	571	1395	2	12	6	1	0	0	0	11.6	-0.9	5.5	12.5	8	3.25	0	42.125	10.7
356	546	1395	2	12	7	1	1	0	0	12.5	-0.4	5.3	12.9	9	3.25	0	39.75	10.7
357	524	1395	2	12	1	1	0	1	0	12.6	-1	5.2	13.6	7	2.875	0	43.375	10.4
358	505	1395	2	12	2	0	0	0	0	8.2	3.5	5.2	4.7	7	4.125	0.3	68.125	0.9
359	560	1395	2	12	3	0	0	0	0	12.3	1.7	6.2	10.6	7	3.25	0	70.625	3.5
360	508	1395	2	12	4	0	0	0	0	13	4.5	7.1	8.5	7	2.875	2.02	66.375	5
361	541	1395	2	12	5	0	0	0	0	18.2	3	9.3	15.2	5	3.25	0	67.875	10.2
362	651	1395	2	12	6	1	0	0	0	19.5	3.7	11.9	15.8	5	2.75	0	55.875	10.9
363	621	1395	2	12	7	1	1	0	0	23.5	7.2	13.9	16.3	13	4.75	0	48.5	7.2
364	705	1395	2	12	1	1	0	1	0	19.1	7.9	12.3	11.2	7	3.5	0	63.375	6.5
365	819	1395	2	12	2	0	1	0	2	23.6	5.8	15.1	17.8	5	2	0	49.875	7.2
366	779	1395	2	12	3	0	0	1	0	25	12.3	18.7	12.7	9	4.625	0	35.875	2.9
367	874	1396	1	1	4	0	1	0	2	21.3	12.4	15.5	8.9	7	3	1	50.375	5.8
368	868	1396	1	1	5	0	1	0	2	20.8	8.1	12.3	12.7	10	5.375	3.1	62.625	9.8
369	806	1396	1	1	6	1	1	0	2	17	6.2	10.5	10.8	7	3.875	0.02	87	4.1
370	793	1396	1	1	7	1	1	0	2	8.9	8.3	7.6	0.6	8	4.875	12.6	98.25	0
371	786	1396	1	1	1	1	0	1	0	6.8	3.5	4.9	3.3	6	4.375	12.1	96.125	0
372	726	1396	1	1	2	0	0	0	0	10.3	3.4	6.8	6.9	6	2.625	0.62	92.375	0.4
373	746	1396	1	1	3	0	0	0	0	20.4	4.5	13.2	15.9	5	2.25	0	66.25	10.8
374	632	1396	1	1	4	0	0	0	0	23.3	7.4	15.5	15.9	10	3	0.01	55.75	9.4
375	730	1396	1	1	5	0	0	0	0	20.9	9.3	14.2	11.6	6	3.375	0.5	75.875	5.6
376	679	1396	1	1	6	1	0	0	0	10.3	9.2	9.3	1.1	8	4.25	0.3	87.875	0
377	669	1396	1	1	7	1	1	0	0	22.7	6.4	14.7	16.3	9	3.5	0	56.75	10.1
378	746	1396	1	1	1	1	1	0	2	17.2	9	12.9	8.2	7	3.375	0	57.5	3
379	531	1396	1	1	2	0	1	0	2	13.8	5.3	8.9	8.5	8	4.875	0.03	84.625	1.1
380	589	1396	1	1	3	0	0	1	0	4	1.1	2.8	2.9	6	2.5	40	99.5	0
381	572	1396	1	1	4	0	0	0	0	5.1	0.8	2.9	4.3	5	3.375	2.21	93.125	0
382	584	1396	1	1	5	0	0	0	0	11.8	2.6	6.8	9.2	6	3.125	0.2	67.625	9.7
383	615	1396	1	1	6	1	0	0	0	15	4	9.5	11	7	3.125	0.01	57.375	9.8
384	557	1396	1	1	7	1	1	0	0	17.9	3.8	11.7	14.1	7	2.875	0	52.5	11.9
385	623	1396	1	1	1	1	0	1	0	24.3	6.4	16.1	17.9	4	2.5	0	40.75	10.8
386	606	1396	1	1	2	0	0	0	0	29	10.1	20	18.9	4	2.625	0	33.625	10.7
387	630	1396	1	1	3	0	0	0	1	26.4	14.4	19.9	12	5	2.875	0	39.125	7.2
388	632	1396	1	1	4	0	1	0	0	22.3	14.2	16.7	8.1	9	5.25	0	53	6.7
389	636	1396	1	1	5	0	0	1	0	26.6	10.1	17.3	16.5	15	5.125	0.01	57.625	9
390	612	1396	1	1	6	1	0	0	0	16.3	9	11.8	7.3	6	3.625	1.1	93.625	4
391	617	1396	1	1	7	1	1	0	0	30.4	9.1	20.6	21.3	3	1.875	0	56.25	10
392	668	1396	1	1	1	1	0	1	0	33	16	23.1	17	7	3.25	0	46.375	5.7
393	669	1396	1	1	2	0	0	0	0	25.4	15	19.5	10.4	9	3.625	0	46.125	6.5
394	621	1396	1	1	3	0	0	0	0	23.7	13.4	18	10.3	8	3.875	0.01	58.5	9.8
395	562	1396	1	1	4	0	0	0	0	23.5	13.3	18.9	10.2	4	2.625	0	63.375	5
396	603	1396	1	1	5	0	0	0	0	29.5	13.9	22.3	15.6	10	3.375	0.01	48.625	10.8
397	636	1396	1	1	6	1	0	0	0	24.7	16.9	19.2	7.8	11	6.875	0	34.625	11
398	626	1396	1	2	7	1	1	0	0	22.4	10.4	15.4	12	7	4	0	50.625	10.7
399	635	1396	1	2	1	1	0	1	0	25	10.6	18	14.4	4	3.25	0	41.25	10.9
400	579	1396	1	2	2	0	0	0	0	27.5	12.1	20.1	15.4	8	3.25	0	31	12
401	589	1396	1	2	3	0	0	0	1	29.7	10.9	20.8	18.8	5	2.875	0	27.25	11
402	640	1396	1	2	4	0	1	0	0	27.9	13.8	20.6	14.1	8	4	0	40.375	10.6
403	633	1396	1	2	5	0	0	1	0	20.1	14.6	15.4	5.5	8	4.625	0	56.25	0.9
404	581	1396	1	2	6	1	0	0	0	16.2	9.7	11.9	6.5	7	4.75	0	48.875	3.5
405	609	1396	1	2	7	1	1	0	0	18.2	7.4	11.6	10.8	7	3.5	0	32.5	11.4
406	619	1396	1	2	1	1	0	1	0	21.3	5.8	13.8	15.5	8	3.5	0	27.125	11.5
407	562	1396	1	2	2	0	0	0	0	22.6	7.4	16.3	15.2	7	3.5	0	26.75	9.5
408	601	1396	1	2	3	0	0	0	0	26.8	9.9	19.5	16.9	7	3.25	0	25.75	11
409	585	1396	1	2	4	0	0	0	0	26	12.1	20.3	13.9	7	3.25	0	27.25	9
410	643	1396	1	2	5	0	0	0	0	27.9	12.4	21.3	15.5	5	2.25	0	30.125	9
411	610	1396	1	2	6	1	0	0	0	31.3	15.1	24.3	16.2	12	3.25	0.01	30	8.9
412	584	1396	1	2	7	1	1	0	0	29.9	19.9	22.7	10	12	3.875	1.01	49.875	6.6
413	646	1396	1	2	1	1	0	1	0	27.7	15.2	20.3	12.5	10	5.625	0.5	63.5	8.8
414	633	1396	1	2	2	0	0	0	0	27.4	14.5	19	12.9	16	2.75	16	71.125	3.5
415	552	1396	1	2	3	0	0	0	0	30.4	13	21.8	17.4	10	2.375	0.03	59.125	10.1
416	649	1396	1	2	4	0	0	0	0	32.2	16	25.1	16.2	5	3	0.3	40.25	12.4
417	602	1396	1	2	5	0	0	0	0	32.5	17.3	25.6	15.2	9	3	0	30.75	12.5
418	567	1396	1	2	6	1	0	0	1	34.5	17.6	26.7	16.9	4	2.85714	0	28	12.5
419	649	1396	1	2	7	1	1	0	0	34.2	18.2	26.9	16	7	3.375	0	27	12.8
420	714	1396	1	2	1	1	0	1	0	31	17.5	24.1	13.5	10	3.875	0	44.75	12.3
421	650	1396	1	2	2	0	0	0	0	29	16.9	22.6	12.1	8	3.875	0.11	46.75	8.4
422	644	1396	1	2	3	0	0	0	0	31.1	16.7	24.1	14.4	7	3.625	0	44.5	11.4
423	592	1396	1	2	4	0	0	0	0	34	17.7	26.1	16.3	9	3.25	0.3	35.875	11.2
424	578	1396	1	2	5	0	0	0	0	29.1	17.1	22.2	12	8	3.875	0.2	57.25	9.8
425	638	1396	1	2	6	1	0	0	0	24.4	16.8	19.7	7.6	9	4.375	0	53	5.4
426	619	1396	1	2	7	1	1	0	0	28.8	14	21.7	14.8	6	3	0	45.375	12.8
427	617	1396	1	2	1	1	0	1	0	33	15.4	25	17.6	6	2.5	0	35.875	12.7
428	630	1396	1	2	2	0	0	0	0	37.1	16.2	27.7	20.9	5	3.375	0	26.75	12.9
429	628	1396	1	3	3	0	0	0	0	32.2	21.6	24.3	10.6	11	4.75	0.81	42.75	6.8
430	550	1396	1	3	4	0	0	0	0	33.4	16.8	25.4	16.6	7	3.75	0	37.625	12.7
431	600	1396	1	3	5	0	0	0	0	35.8	18.3	27.4	17.5	6	3	0	24.875	6.5
432	687	1396	1	3	6	1	0	0	0	34.7	19	27.1	15.7	8	4	0	24.125	12.9
433	710	1396	1	3	7	1	1	0	0	31.8	19.2	25.5	12.6	9	4.125	0	34.25	12.2
434	661	1396	1	3	1	1	0	1	0	34.7	18.4	26.9	16.3	6	2.5	0	32	11.6
435	587	1396	1	3	2	0	0	0	0	38.9	19.9	29.8	19	6	2.875	0	25.375	12.4
436	613	1396	1	3	3	0	0	0	0	31.9	21.1	25.9	10.8	11	4.125	0	33.75	12.2
437	572	1396	1	3	4	0	0	0	0	30.9	17.9	24.3	13	12	3.25	0	32.5	13
438	617	1396	1	3	5	0	0	0	0	33.1	18.5	25.8	14.6	6	3.125	0	27.125	12.2
439	629	1396	1	3	6	1	0	0	0	36.4	17.6	28.1	18.8	9	3.5	0	16.625	12.7
440	671	1396	1	3	7	1	1	0	0	34.5	19.8	26.9	14.7	10	4.375	0	24	8.5
441	680	1396	1	3	1	1	0	1	0	30.5	19.3	23	11.2	12	5.125	0.8	42.5	11.6
442	724	1396	1	3	2	0	1	0	2	28.6	16.5	22.7	12.1	7	3.375	0	41.25	11.7
443	725	1396	1	3	3	0	1	0	2	31.3	16.8	25.1	14.5	7	2.625	0	26.625	13.5
444	633	1396	1	3	4	0	0	1	0	31.4	18.8	25.5	12.6	8	4.375	0	22.375	12.6
445	591	1396	1	3	5	0	0	0	0	33.2	17.4	26.4	15.8	7	3.375	0	20.5	13.4
446	591	1396	1	3	6	1	0	0	0	37.5	18	28.5	19.5	8	3	0	18.375	13
447	616	1396	1	3	7	1	1	0	0	35.2	19	27.9	16.2	9	3.75	0	22.875	10.5
448	608	1396	1	3	1	1	0	1	0	34.2	20.3	27.1	13.9	6	3.5	0	28	12.8
449	638	1396	1	3	2	0	0	0	0	36.1	18.7	28.8	17.4	6	2.875	0	20.125	12.7
450	584	1396	1	3	3	0	0	0	0	38.3	20.3	30	18	9	3	0	19.375	12.2
451	618	1396	1	3	4	0	0	0	0	35.4	21.6	28.5	13.8	11	4.375	0	27.375	12.7
452	598	1396	1	3	5	0	0	0	0	33	21.8	26.7	11.2	10	5.375	0	35.375	12.4
453	656	1396	1	3	6	1	0	0	0	40.3	19.5	30.8	20.8	4	1.875	0	25.5	12.8
454	655	1396	1	3	7	1	1	0	1	38.1	24	30.5	14.1	12	5.25	0	26.25	11
455	644	1396	1	3	1	1	0	1	0	35.8	22.8	28.2	13	13	4.125	1	32	10.5
456	589	1396	1	3	2	0	0	0	0	34.6	21	27.9	13.6	7	3.75	0	34.5	11.5
457	616	1396	1	3	3	0	0	0	0	35.5	21.5	28.8	14	7	3.125	0	29.125	10
458	591	1396	1	3	4	0	0	0	0	38.9	22	30.7	16.9	8	3.625	0	23.125	12.8
459	596	1396	1	3	5	0	0	0	0	40.2	22.6	32	17.6	10	4	0	19.625	12.9
460	612	1396	1	4	6	1	0	0	0	34.5	21.8	28.3	12.7	8	4.375	0	36.875	12.3
461	651	1396	1	4	7	1	1	0	0	32.8	23.6	27.6	9.2	8	4.75	0	34.5	12
462	681	1396	1	4	1	1	0	1	0	33.4	22.6	26.9	10.8	11	4.75	0	34	11
463	691	1396	1	4	2	0	0	0	1	34.5	21.8	28.2	12.7	7	3.57143	0	29.875	12.5
464	702	1396	1	4	3	0	1	0	1	34.6	21.4	27.7	13.2	10	4.625	0	27.75	12.3
465	717	1396	1	4	4	0	1	0	0	32.8	16.4	26.9	16.4	8	4.875	0	25	12.4
466	705	1396	1	4	5	0	0	1	0	31.8	18.9	25.7	12.9	7	4	0	17.625	13.4
467	675	1396	1	4	6	1	0	0	0	36	17.1	27.6	18.9	7	3.625	0	16.5	13.5
468	643	1396	1	4	7	1	1	0	0	36.5	20.2	28.7	16.3	10	3.75	0	17.25	13.2
469	642	1396	1	4	1	1	0	1	0	35.6	19.9	29.3	15.7	11	4.875	0	16.875	13.2
470	631	1396	1	4	2	0	0	0	0	36.3	21.3	29.8	15	13	5.875	0	17.125	13.3
471	654	1396	1	4	3	0	0	0	0	36.3	21.6	29.4	14.7	8	3.875	0	14.875	13.3
472	639	1396	1	4	4	0	0	0	0	37.5	20.7	31.2	16.8	9	4.625	0	14.375	13.4
473	655	1396	1	4	5	0	0	0	0	39.1	22.6	31.8	16.5	10	4.5	0	17.375	13.2
474	624	1396	1	4	6	1	0	0	0	39.9	24	33	15.9	9	5.875	0	17.125	12.7
475	682	1396	1	4	7	1	1	0	0	39	27.4	32.8	11.6	13	5.375	0	20.125	13
476	730	1396	1	4	1	1	0	1	0	40.3	24	32.7	16.3	10	3.5	0	20.25	12.8
477	659	1396	1	4	2	0	0	0	0	37.8	23.4	30.5	14.4	10	4.25	0	32.25	12.7
478	688	1396	1	4	3	0	0	0	0	37.4	23.1	30.5	14.3	9	4.375	0	23.625	12.5
479	655	1396	1	4	4	0	0	0	0	37.9	22.4	29.6	15.5	7	3.75	0.4	32.75	11
480	650	1396	1	4	5	0	0	0	0	30	23.1	25.4	6.9	7	4	0.41	42.75	3.4
481	655	1396	1	4	6	1	0	0	0	28	19.8	23.9	8.2	8	4.125	0.02	37.875	3.7
482	666	1396	1	4	7	1	1	0	0	29.8	18.9	24.2	10.9	7	3.875	0.11	34.75	9.5
483	732	1396	1	4	1	1	0	1	0	31.9	19.1	25.4	12.8	7	4	0	23.5	12.3
484	611	1396	1	4	2	0	0	0	0	31.8	18.6	25.6	13.2	9	4.5	0	16.625	13.1
485	633	1396	1	4	3	0	0	0	0	31.2	17.3	25	13.9	12	4.75	0	16.5	13.3
486	616	1396	1	4	4	0	0	0	0	32.3	17.4	25.4	14.9	14	5.125	0	18.875	13.3
487	659	1396	1	4	5	0	0	0	1	32.8	17.8	26.3	15	8	4.25	0	18.625	13.3
488	715	1396	1	4	6	1	0	0	0	33.7	18.8	26.8	14.9	9	4.5	0	20.375	13.4
489	636	1396	1	4	7	1	1	0	0	34.5	17.6	27.9	16.9	9	4.125	0	17.125	12.4
490	701	1396	1	4	1	1	0	1	0	36.3	19.4	29.1	16.9	9	4	0	15.375	13.4
491	629	1396	1	5	2	0	0	0	0	36.5	21.4	29.5	15.1	11	3.875	0	17.25	13.1
492	608	1396	1	5	3	0	0	0	0	36.2	21.1	30.2	15.1	13	4.5	0	17.125	12.8
493	641	1396	1	5	4	0	0	0	0	37.6	22.4	30.9	15.2	13	4.5	0	17.875	12.7
494	680	1396	1	5	5	0	0	0	0	38.6	22.1	31.5	16.5	10	5.125	0	18	13
495	735	1396	1	5	6	1	0	0	0	38.9	26.2	31.9	12.7	9	5.5	0	19.5	11.5
496	713	1396	1	5	7	1	1	0	0	37.4	23.5	30.6	13.9	10	3.25	0	25.125	12
497	681	1396	1	5	1	1	0	1	0	37.3	24	30.2	13.3	10	3.375	0	18.875	12.4
498	635	1396	1	5	2	0	0	0	0	35.6	21.6	29.1	14	7	3.5	0	16	6.8
499	630	1396	1	5	3	0	0	0	0	36.3	20.8	29.3	15.5	9	4.625	0	16.375	12
500	663	1396	1	5	4	0	0	0	0	35.4	23.5	29.5	11.9	11	5.625	0	19.375	12.3
501	636	1396	1	5	5	0	0	0	0	35.6	23.3	29.3	12.3	9	6.75	0	27.25	11.8
502	665	1396	1	5	6	1	0	0	0	33.4	24.5	27.8	8.9	8	4.5	0	36.125	12.1
503	688	1396	1	5	7	1	1	0	0	33.9	20.4	27.6	13.5	10	4.875	0	29.125	12.7
504	658	1396	1	5	1	1	0	1	0	34.2	20.3	27.6	13.9	8	4	0	21	13.1
505	644	1396	1	5	2	0	0	0	0	36	18.8	28.1	17.2	10	3.875	0	20	13
506	660	1396	1	5	3	0	0	0	0	36.1	20.2	29.6	15.9	9	4	0	19.25	13.1
507	641	1396	1	5	4	0	0	0	0	37.2	25.5	31.3	11.7	9	6	0	16.75	12.2
508	654	1396	1	5	5	0	0	0	0	37.9	24.2	30.9	13.7	13	4.125	0	16.5	12.4
509	661	1396	1	5	6	1	0	0	0	35.9	19	28.7	16.9	9	2.875	0	15.375	12.7
510	686	1396	1	5	7	1	1	0	0	35.6	22.7	27	12.9	16	4.875	4	39	8.5
511	693	1396	1	5	1	1	0	1	0	30.7	19.6	24.5	11.1	9	3.75	0	25.875	12.5
512	622	1396	1	5	2	0	0	0	0	31	17.3	23.5	13.7	7	3.875	0	17.375	13
513	656	1396	1	5	3	0	0	0	0	32.2	13.9	24	18.3	4	2.625	0	13	12.7
514	609	1396	1	5	4	0	0	0	0	34.4	14.8	25.7	19.6	9	3.25	0	13.375	12.7
515	652	1396	1	5	5	0	0	0	0	33.2	17.9	25.8	15.3	8	2.625	0	18.75	12.1
516	598	1396	1	5	6	1	0	0	0	32.1	19	25.2	13.1	9	3.875	0	20.5	12.4
517	702	1396	1	5	7	1	1	0	0	32.2	18.7	24.8	13.5	6	3.875	0	17	12.2
518	673	1396	1	5	1	1	0	1	0	33	17.3	25.6	15.7	8	3.375	0	18.5	12.5
519	650	1396	1	5	2	0	0	0	0	32.4	18.1	25.6	14.3	12	4.25	0	18.375	12.5
520	616	1396	1	5	3	0	0	0	0	31.5	17.2	25	14.3	8	4	0	20.375	12.8
521	593	1396	1	5	4	0	0	0	0	32.7	16.2	25	16.5	7	3	0	18.375	12.5
522	631	1396	1	6	5	0	0	0	0	33.5	17	25.9	16.5	7	3.625	0	16.75	12
523	657	1396	1	6	6	1	0	0	0	33	15.8	25.4	17.2	8	3.375	0	15.375	11.9
524	631	1396	1	6	7	1	1	0	0	33	15.7	25.1	17.3	11	4	0	14.125	12
525	678	1396	1	6	1	1	0	1	0	33.2	15.9	24.7	17.3	10	3.75	0	16.625	11.7
526	607	1396	1	6	2	0	0	0	0	33.1	16.2	25.1	16.9	10	4	0	18.375	12
527	675	1396	1	6	3	0	0	0	0	33.6	16.6	25.3	17	9	3.875	0	19.375	11.5
528	654	1396	1	6	4	0	0	0	0	33.5	16.9	26	16.6	7	2.875	0	18.75	12
529	603	1396	1	6	5	0	0	0	0	35	17.6	26.5	17.4	8	3.875	0	17.25	11.9
530	608	1396	1	6	6	1	0	0	0	35	17	26.5	18	9	3.5	0	16.625	11.8
531	676	1396	1	6	7	1	1	0	0	35.1	17.4	26.9	17.7	9	4	0	16	11.7
532	677	1396	1	6	1	1	0	1	0	34.7	18.4	27.2	16.3	9	4.125	0	17.75	11.5
533	623	1396	1	6	2	0	0	0	0	34.5	19	26.6	15.5	8	3.25	0	20.375	11.3
534	644	1396	1	6	3	0	0	0	0	34.5	18.2	27	16.3	8	3.625	0	20.25	11.8
535	670	1396	1	6	4	0	0	0	0	35.4	19.8	27.5	15.6	7	3.875	0	20.25	11.2
536	639	1396	1	6	5	0	0	0	0	35.2	18.7	27	16.5	8	3.25	0	31.375	10.8
537	698	1396	1	6	6	1	0	0	0	35.6	19.3	27.8	16.3	7	3.375	0	27.75	11.1
538	735	1396	1	6	7	1	1	0	0	35.5	19.2	27.6	16.3	8	2.875	0	22.375	10.2
539	738	1396	1	6	1	1	1	0	1	32.4	19.7	25.8	12.7	7	3.625	0	36.75	8.9
540	721	1396	1	6	2	0	0	1	0	31.9	19.8	25.2	12.1	11	3.25	0	38.125	10.5
541	653	1396	1	6	3	0	0	0	0	32.6	17.1	24.9	15.5	6	3.125	0	28.5	10.8
542	678	1396	1	6	4	0	0	0	0	32.4	17.4	25.2	15	7	2.875	0	25.25	10.5
543	630	1396	1	6	5	0	0	0	0	30.9	19.7	24	11.2	8	3.875	0	25.5	10.3
544	642	1396	1	6	6	1	0	0	0	30.3	13.8	22.3	16.5	7	3.375	0	18.375	11
545	605	1396	1	6	7	1	1	0	0	29.5	13.6	21.8	15.9	7	3.5	0	19.25	11.2
546	611	1396	1	6	1	1	0	1	0	29.3	12.9	21.6	16.4	6	3	0	23.25	11
547	609	1396	1	6	2	0	0	0	0	29	13.1	21.3	15.9	6	2.375	0	20.625	11
548	595	1396	1	6	3	0	0	0	0	29.2	12.8	20.9	16.4	7	2.75	0	21.125	11
549	616	1396	1	6	4	0	0	0	0	29.1	13	21.8	16.1	9	3.5	0	21.5	10.8
550	586	1396	1	6	5	0	0	0	0	30.5	13.4	22.2	17.1	9	3.625	0	20.625	10.7
551	578	1396	1	6	6	1	0	0	0	30.1	13	22.2	17.1	7	3	0	21.125	11
552	619	1396	1	6	7	1	1	0	0	29.5	13.7	21.9	15.8	4	2.375	0	21.375	11
553	508	1396	2	7	1	1	0	1	0	30.4	13	21.8	17.4	6	2.375	0	21	10.7
554	522	1396	2	7	2	0	0	0	0	30.2	13	22.2	17.2	6	2.625	0	18.25	10.6
555	541	1396	2	7	3	0	0	0	0	30.5	13.9	22	16.6	4	1.625	0	19.375	10
556	531	1396	2	7	4	0	0	0	0	29	16.1	22.3	12.9	9	4.5	0.1	39.75	9
557	551	1396	2	7	5	0	0	0	0	27.1	13.2	20.7	13.9	6	2.875	0	37.625	10
558	581	1396	2	7	6	1	0	0	0	27.1	13.8	18.8	13.3	9	3.875	0	32.625	7.1
559	576	1396	2	7	7	1	1	0	1	20.9	9.4	13.2	11.5	9	4.25	0	41	10
560	597	1396	2	7	1	1	1	0	1	19.8	5.8	12.3	14	9	3.25	0	36.75	10.3
561	547	1396	2	7	2	0	1	0	0	30.6	7.8	19.1	22.8	3	2.125	0	32.75	10.2
562	575	1396	2	7	3	0	0	1	0	27.5	13	19.4	14.5	10	4.625	0	33.5	7.2
563	585	1396	2	7	4	0	0	0	0	22.4	10.9	15.1	11.5	8	4	0	49.125	9.3
564	516	1396	2	7	5	0	0	0	0	16.6	8.2	10.9	8.4	11	4.625	0	52.125	6.6
565	554	1396	2	7	6	1	0	0	0	15.2	7.7	9.3	7.5	10	4.75	0	45.75	3.8
566	539	1396	2	7	7	1	1	0	0	16	3.6	9.1	12.4	6	3.25	0.02	42.875	9.2
567	538	1396	2	7	1	1	0	1	0	22.2	3.8	13.2	18.4	5	2.625	0	36.75	10.4
568	515	1396	2	7	2	0	0	0	0	26.4	6.3	16.6	20.1	5	2	0	28.5	10.2
569	569	1396	2	7	3	0	0	0	0	30.8	10	20.2	20.8	7	2.5	0	21.875	8.4
570	564	1396	2	7	4	0	0	0	0	29.7	12.8	20.8	16.9	5	2.375	0	19.375	5.5
571	594	1396	2	7	5	0	0	0	0	28.4	12.1	20.7	16.3	7	3	0	21.375	8.4
572	599	1396	2	7	6	1	0	0	0	27.1	12.2	19.5	14.9	6	2.25	0	28.625	8
573	618	1396	2	7	7	1	1	0	0	25.5	11.6	18.2	13.9	7	2.875	0	39.625	8.9
574	593	1396	2	7	1	1	0	1	0	22.1	11.6	16	10.5	5	2.875	0	48.375	8.7
575	609	1396	2	7	2	0	0	0	0	26.6	8.4	17.8	18.2	6	2	0	38.25	9.9
576	576	1396	2	7	3	0	0	0	0	26.2	11.6	18.4	14.6	11	2.125	0	38.375	9
577	508	1396	2	7	4	0	0	0	0	25.2	9.7	14	15.5	7	3.5	0	51	5.5
578	550	1396	2	7	5	0	0	0	0	19.1	6.2	12.4	12.9	10	2.25	0	43.25	9.4
579	615	1396	2	7	6	1	0	0	0	19.6	6	12.5	13.6	4	2.125	0	42.125	9.5
580	598	1396	2	7	7	1	1	0	0	25.2	5.9	14.3	19.3	4	1.625	0	33.25	9.8
581	613	1396	2	7	1	1	0	1	0	20.2	7.4	13.6	12.8	4	2	0	39.5	9.8
582	569	1396	2	7	2	0	0	0	0	21.8	7	13.7	14.8	4	1.625	0	39.125	10
583	586	1396	2	8	3	0	0	0	0	25.5	6.9	16.2	18.6	4	1.75	0	29	9.9
584	541	1396	2	8	4	0	0	0	0	22.6	8.8	15	13.8	4	2.375	0	33.5	9.9
585	533	1396	2	8	5	0	0	0	0	27.4	7	17	20.4	3	1.125	0	29.375	9.9
586	540	1396	2	8	6	1	0	0	0	28.5	8.1	17.9	20.4	3	1.625	0	27.625	9.4
587	563	1396	2	8	7	1	1	0	0	29	9.7	19.7	19.3	7	1.5	0	28.75	8.7
588	631	1396	2	8	1	1	0	1	0	23.9	6	17.2	17.9	3	2	0	51.25	8.3
589	534	1396	2	8	2	0	0	0	0	30.1	11.9	20.7	18.2	4	2.25	0	32.875	5.8
590	551	1396	2	8	3	0	0	0	0	30.5	11.3	21.5	19.2	4	2.125	0	21.625	9.1
591	515	1396	2	8	4	0	0	0	0	31	14.2	21.2	16.8	4	1.375	0	20.875	9.5
592	536	1396	2	8	5	0	0	0	0	31.2	11.5	21.1	19.7	4	1.875	0	23.875	9.1
593	614	1396	2	8	6	1	0	0	0	28.1	10.6	17.9	17.5	6	3.25	0	42	8.4
594	576	1396	2	8	7	1	1	0	0	19.9	9.7	14.3	10.2	5	1.5	0	60.875	5
595	546	1396	2	8	1	1	0	1	0	20.2	8.8	14.5	11.4	2	1.25	0	57	4.3
596	522	1396	2	8	2	0	0	0	0	26.3	8.6	16.3	17.7	7	2.875	0	50.625	8.7
597	545	1396	2	8	3	0	0	0	0	22.8	9.2	15	13.6	4	2.375	0	54.625	8.8
598	549	1396	2	8	4	0	0	0	0	22.9	9	15	13.9	6	2.25	0	48	7.4
599	578	1396	2	8	5	0	0	0	0	23.7	7.4	15	16.3	3	1.25	0	41.25	9
600	612	1396	2	8	6	1	1	0	1	23.1	8	15.3	15.1	5	2.75	0	37.125	8.7
601	605	1396	2	8	7	1	1	0	0	20.8	6.4	13.4	14.4	4	1.5	0	41.375	8.9
602	584	1396	2	8	1	1	0	1	0	22.4	7.3	14.2	15.1	4	1.75	0	38.75	9
603	494	1396	2	8	2	0	0	0	0	20.2	8.2	13.7	12	5	1.75	0	39.875	6.6
604	531	1396	2	8	3	0	0	0	0	16.2	7.5	11.1	8.7	5	1.875	6	65.25	5
605	475	1396	2	8	4	0	0	0	0	15	6.5	9.7	8.5	6	2.625	0.3	82.25	6.8
606	530	1396	2	8	5	0	0	0	0	15.1	7.6	9.8	7.5	5	2.125	0	75	7.7
607	557	1396	2	8	6	1	0	0	0	16.1	3.5	8.8	12.6	3	1.75	0	70.25	8.7
608	674	1396	2	8	7	1	1	0	1	15.9	2.7	7.8	13.2	4	1	0	60.5	8.4
609	712	1396	2	8	1	1	0	1	1	15.7	1.2	8.2	14.5	6	2.5	0	51.5	9.1
610	570	1396	2	8	2	0	1	0	0	16.8	1.3	8.1	15.5	3	1.5	0	53	8.7
611	560	1396	2	8	3	0	0	1	0	20.4	0.9	10.3	19.5	3	1.125	0	37.25	9
612	551	1396	2	8	4	0	0	0	0	24.7	2.6	12.6	22.1	3	1.375	0	29.75	8.4
613	549	1396	2	9	5	0	0	0	0	19.8	3.9	12.8	15.9	9	2.125	0	29.5	2.5
614	578	1396	2	9	6	1	0	0	0	20.2	5.5	13.2	14.7	10	2.375	0.01	48.625	5.9
615	560	1396	2	9	7	1	1	0	0	11.8	8	9.4	3.8	7	2.625	2.1	93.125	0
616	588	1396	2	9	1	1	0	1	1	14.1	4.4	8.5	9.7	9	4.5	0.01	58.25	8
617	508	1396	2	9	2	0	0	0	0	9.7	2	4.9	7.7	7	2.75	0	59.125	8.8
618	560	1396	2	9	3	0	0	0	0	11.6	0.7	5.5	10.9	5	1.875	0	59.875	7.6
619	502	1396	2	9	4	0	0	0	0	13.9	-0.1	6.1	14	6	2.75	0	47.25	8.9
620	492	1396	2	9	5	0	0	0	0	12.6	-1.7	5.3	14.3	4	1.5	0	51.25	8.6
621	551	1396	2	9	6	1	0	0	0	17.2	-0.4	7.2	17.6	4	1.5	0	44	8.8
622	588	1396	2	9	7	1	1	0	0	10.1	0.1	3.6	10	7	3.625	0	76.125	7.3
623	520	1396	2	9	1	1	0	1	0	8	0.8	1.3	7.2	5	3	0.01	94.125	0.6
624	479	1396	2	9	2	0	0	0	0	5.1	-0.6	0	5.7	7	3.25	0.02	82.75	2.9
625	491	1396	2	9	3	0	0	0	0	7.2	-4	0.3	11.2	4	2.375	0	63.625	7.8
626	517	1396	2	9	4	0	0	0	0	9.2	-6.5	-0.1	15.7	5	1.75	0	56.75	8.7
627	524	1396	2	9	5	0	1	0	0	14	-5.6	4.4	19.6	3	1.125	0	40.75	7.6
628	579	1396	2	9	6	1	0	1	0	15.1	2.6	8.5	12.5	9	1.625	0	25.5	3.9
629	566	1396	2	9	7	1	1	0	0	13.6	4.4	7.4	9.2	8	4.125	0	31.5	2.3
630	522	1396	2	9	1	1	0	1	0	12.8	-2.1	5.1	14.9	5	2.125	0	44	8.7
631	486	1396	2	9	2	0	0	0	0	8.7	-0.1	2	8.8	3	1.625	0	73.625	4.9
632	507	1396	2	9	3	0	0	0	0	12.5	-3.6	3.7	16.1	4	2.25	0	50.375	3.5
633	520	1396	2	9	4	0	0	0	0	9.3	-2.3	2.5	11.6	8	2.5	0	51.5	8.6
634	484	1396	2	9	5	0	0	0	0	6.6	-2.9	1.5	9.5	4	1.75	0.4	73.375	1
635	511	1396	2	9	6	1	0	0	0	5.8	-0.6	1.8	6.4	3	2.25	0.01	70.125	3.6
636	524	1396	2	9	7	1	1	0	0	5.3	-2.7	2.1	8	2	0.25	0	68.75	0
637	545	1396	2	9	1	1	0	1	0	11.7	-1.9	4.3	13.6	4	2	0	59.75	8.7
638	483	1396	2	9	2	0	0	0	0	11.4	-1.5	3.7	12.9	3	1.75	0	57.75	6.3
639	542	1396	2	9	3	0	0	0	0	12.6	-2.1	5	14.7	4	2.25	0	52.625	8.1
640	501	1396	2	9	4	0	0	0	0	17.2	-1.7	8.1	18.9	3	1.25	0	44	8.7
641	499	1396	2	9	5	0	0	0	0	18.4	0.6	9.9	17.8	4	2.5	0	35.875	7.3
642	510	1396	2	9	6	1	0	0	0	17.3	2.2	9.3	15.1	3	1.625	0	42.25	7.1
643	570	1396	2	10	7	1	1	0	0	17.4	5.1	10	12.3	4	1.25	0	52.5	5.5
644	560	1396	2	10	1	1	0	1	0	17.2	4.4	9.7	12.8	5	1.625	0.01	64.625	5
645	537	1396	2	10	2	0	0	0	0	19.1	3.8	11.2	15.3	4	1.125	0	56.375	0.8
646	605	1396	2	10	3	0	0	0	0	23.9	7.8	12.5	16.1	11	3.375	0	48.875	2.5
647	565	1396	2	10	4	0	0	0	0	13.1	4.9	7.4	8.2	15	5.625	0	69.5	1.5
648	534	1396	2	10	5	0	0	0	0	9.9	-0.8	3.6	10.7	4	2.25	0	60.875	7.8
649	599	1396	2	10	6	1	0	0	0	13.1	-3.1	4.1	16.2	3	1.75	0	43.875	9.5
650	565	1396	2	10	7	1	1	0	0	17.1	-4.4	7.1	21.5	3	2.125	0	28.375	7
651	562	1396	2	10	1	1	0	1	0	17.7	-1.8	7.4	19.5	3	2.375	0	25	8.7
652	533	1396	2	10	2	0	0	0	0	19.1	-0.7	7.7	19.8	3	1.75	0	28.5	8.7
653	521	1396	2	10	3	0	0	0	0	21.1	0.3	9.5	20.8	3	1.25	0	28.875	8.8
654	537	1396	2	10	4	0	0	0	0	19.9	1.8	10.8	18.1	6	2.125	0	27.875	7.6
655	501	1396	2	10	5	0	0	0	0	10	6.3	6.3	3.7	8	3.75	0.02	64.375	0.7
656	524	1396	2	10	6	1	0	0	0	12.3	1.5	5.9	10.8	7	2.25	0	56.375	6.1
657	610	1396	2	10	7	1	1	0	0	14	-1.7	6	15.7	4	2.125	0	48.125	8.9
658	529	1396	2	10	1	1	0	1	0	13.4	-2	6.7	15.4	4	2.125	0	40.5	4.2
659	514	1396	2	10	2	0	0	0	0	7	4.7	4.9	2.3	7	4	0.9	84.5	0.2
660	471	1396	2	10	3	0	0	0	0	7.8	2.3	3.4	5.5	7	4.625	0.01	73.75	5.5
661	480	1396	2	10	4	0	0	0	0	9.2	-1.9	2.2	11.1	3	2.125	0	67.375	8.7
662	455	1396	2	10	5	0	0	0	0	11.6	-4.6	4.3	16.2	7	3.75	0	54.375	2
663	503	1396	2	10	6	1	0	0	0	7.5	0.1	2.5	7.4	3	1.625	0	69.75	5.2
664	570	1396	2	10	7	1	1	0	0	13.4	-2.7	5.1	16.1	4	1.25	0	43.125	3
665	508	1396	2	10	1	1	0	1	0	16.7	0.1	7.4	16.6	7	2.625	0	34.625	8.8
666	478	1396	2	10	2	0	0	0	0	9.5	-3	2.8	12.5	3	1.875	0	60.125	8.5
667	461	1396	2	10	3	0	0	0	0	8.3	-3	2.1	11.3	5	3.25	0	63.875	8.7
668	461	1396	2	10	4	0	0	0	0	6.4	-1.2	1	7.6	7	4	0.02	76.125	4
669	523	1396	2	10	5	0	0	0	0	7.6	-3.6	0.9	11.2	4	2.25	0.01	74.875	5.4
670	557	1396	2	10	6	1	0	0	0	11.1	-2.4	4.2	13.5	4	1.625	0	55	6.5
671	572	1396	2	10	7	1	1	0	0	16.2	-3	6.9	19.2	4	2.375	0	36.625	9.1
672	556	1396	2	10	1	1	0	1	0	18.1	-0.8	8.7	18.9	5	2.125	0	28.625	9.2
673	532	1396	2	11	2	0	0	0	0	12.6	2.3	6.6	10.3	6	2.875	0	59.375	3.3
674	543	1396	2	11	3	0	0	0	0	15.4	-0.8	6.2	16.2	4	1.625	0	54.75	8.4
675	555	1396	2	11	4	0	0	0	0	18.9	0.3	8	18.6	4	2	0	35.75	4.5
676	531	1396	2	11	5	0	0	0	0	17.8	-2.1	8.8	19.9	4	1	0	29.25	8.6
677	517	1396	2	11	6	1	0	0	0	15.3	1.4	7.3	13.9	6	2.625	0	36.5	9.1
678	579	1396	2	11	7	1	1	0	0	12.1	-0.9	6	13	6	2.5	0	47.125	7.3
679	565	1396	2	11	1	1	0	1	0	5.6	2.8	1.8	2.8	7	4	0	35.25	0
680	452	1396	2	11	2	0	0	0	0	-3.2	-5.8	-7	2.6	7	5.25	0.51	46	0
681	456	1396	2	11	3	0	0	0	0	0.3	-12	-6.4	12.3	6	3	0	54	6.4
682	500	1396	2	11	4	0	0	0	0	6.3	-10	-1.5	16.3	3	1.375	0	45.75	9.3
683	547	1396	2	11	5	0	0	0	0	8.2	-4.1	2	12.3	4	2	0	44.375	8.9
684	516	1396	2	11	6	1	0	0	0	18.6	-5	4	23.6	4	2	0	38.375	9.4
685	558	1396	2	11	7	1	1	0	0	8.4	-0.1	2.8	8.5	8	2.875	0	51.625	5.1
686	516	1396	2	11	1	1	0	1	0	11.6	-4.5	2.9	16.1	3	1.75	0	44.25	9.3
687	510	1396	2	11	2	0	0	0	0	13.3	-3.2	5.4	16.5	4	1.75	0	30.625	6.8
688	527	1396	2	11	3	0	0	0	0	14.4	-3.3	6.2	17.7	4	1.125	0	28.25	9.2
689	546	1396	2	11	4	0	0	0	0	17.9	4.9	11.2	13	7	3.625	0	35	5
690	477	1396	2	11	5	0	0	0	0	12	1.6	5.3	10.4	9	3.5	0	33.625	8
691	509	1396	2	11	6	1	0	0	0	9.2	-3.9	1.3	13.1	6	2.5	0	25.625	9.2
692	580	1396	2	11	7	1	1	0	0	6.9	-7.7	-0.3	14.6	6	2.75	0	27.125	9.6
693	580	1396	2	11	1	1	0	1	0	11.3	-5.7	2.7	17	4	2.5	0	21.5	7.6
694	588	1396	2	11	2	0	1	0	2	11	-2.2	3.9	13.2	4	2.5	0	27.125	8.5
695	579	1396	2	11	3	0	0	1	0	15.1	-2.2	7.1	17.3	6	2.875	0	37.875	7.8
696	553	1396	2	11	4	0	0	0	0	14.8	6.4	10.6	8.4	6	2.875	0.01	51.25	2.2
697	572	1396	2	11	5	0	0	0	0	21.6	6.7	9.9	14.9	13	7.25	0.32	56	0
698	519	1396	2	11	6	1	0	0	0	11.6	2.9	5.3	8.7	10	3.125	0.01	66.875	9.3
699	535	1396	2	11	7	1	1	0	0	11.1	-1.6	3.8	12.7	6	3.125	0	78.875	2
700	565	1396	2	11	1	1	0	1	0	12.1	0.3	5.4	11.8	5	2.625	0	68.75	2.9
701	527	1396	2	11	2	0	0	0	0	15	3.6	8.9	11.4	6	3	0	51.875	7
702	484	1396	2	11	3	0	0	0	1	18.9	5.9	9.9	13	9	3.125	8	64.25	5.2
703	553	1396	2	12	4	0	1	0	0	7.9	3.9	5.5	4	5	3.625	14.11	93.625	0.2
704	572	1396	2	12	5	0	0	1	0	14	5.1	8.2	8.9	7	2.75	0	88.125	4.6
705	525	1396	2	12	6	1	0	0	0	14.8	7	9.9	7.8	5	2.5	0	83.375	4.9
706	549	1396	2	12	7	1	1	0	0	14.3	7.9	9.1	6.4	7	4.375	2	90.75	1.9
707	517	1396	2	12	1	1	0	1	0	11.7	5.2	7.4	6.5	5	2.375	3	97	1.5
708	466	1396	2	12	2	0	0	0	0	15.6	6.7	11	8.9	6	2.25	5.31	93.75	0.7
709	545	1396	2	12	3	0	0	0	0	16.8	9.7	12.3	7.1	9	3.5	0.8	61.5	7.1
710	514	1396	2	12	4	0	0	0	0	19.2	5.2	12.3	14	6	2.375	0	63.875	8.5
711	490	1396	2	12	5	0	0	0	0	18	7.7	12.4	10.3	6	3.125	3.02	79.375	2.6
712	517	1396	2	12	6	1	0	0	0	12.3	8.2	9.1	4.1	6	2.875	19.9	94.875	0.3
713	568	1396	2	12	7	1	1	0	0	15.3	6.7	9.5	8.6	7	2.125	0.02	85.25	1.8
714	549	1396	2	12	1	1	0	1	0	15.1	5.1	10.2	10	7	4	3	89	7.4
715	477	1396	2	12	2	0	0	0	0	18.6	7.5	11.9	11.1	4	2.25	0	82.5	6.7
716	543	1396	2	12	3	0	0	0	0	23.5	6.9	15.6	16.6	8	3.375	0	49.125	9.4
717	541	1396	2	12	4	0	0	0	0	20.7	9.8	12.2	10.9	14	5.25	0.11	65	5.3
718	439	1396	2	12	5	0	0	0	0	12.4	6.6	9.2	5.8	5	2.625	0.01	90.375	0.8
719	470	1396	2	12	6	1	0	0	0	19.2	7	13.6	12.2	9	3.375	2	63.25	7.4
720	527	1396	2	12	7	1	1	0	0	26	8	17.5	18	14	3.25	0	41.375	3.5
721	543	1396	2	12	1	1	0	1	0	27.2	16.4	17.1	10.8	11	4.875	0	35.25	3.2
722	505	1396	2	12	2	0	0	0	0	15.8	8.7	10.4	7.1	7	3.875	0	75.75	2.7
723	489	1396	2	12	3	0	0	0	0	12.4	6.9	8.9	5.5	7	3.5	0.12	93.25	0.2
724	469	1396	2	12	4	0	0	0	0	10.9	7.1	7	3.8	10	5.625	3.02	84.75	0
725	513	1396	2	12	5	0	0	0	0	14.7	4.4	8.4	10.3	8	3.875	0	79.125	6.6
726	515	1396	2	12	6	1	0	0	0	13.8	7	8.4	6.8	8	4.25	0	86.5	6.6
727	474	1396	2	12	7	1	1	0	0	23.3	4.2	14.3	19.1	6	2	0	52.375	8
728	549	1396	2	12	1	1	0	1	0	21.5	11.6	15.5	9.9	6	3.5	0	41.5	0.2
729	482	1396	2	12	2	0	0	0	0	8.4	7.6	7.9	0.8	6	3.375	9.01	96.375	0
730	574	1396	2	12	3	0	0	0	0	13.8	6.3	9.3	7.5	5	2.875	3.6	87.75	3.3
731	551	1396	2	12	4	0	1	0	2	23.5	5.3	14.8	18.2	5	2.25	0	62.125	9.2
732	654	1397	1	1	5	0	1	0	2	25.6	7.5	17.4	18.1	4	2	0	46.125	9.9
733	727	1397	1	1	6	1	1	0	2	20.7	8.8	14	11.9	11	4.75	0.01	59.875	8.1
734	637	1397	1	1	7	1	1	0	2	21.7	8.3	14.5	13.4	4	1.625	0	64.75	1.5
735	785	1397	1	1	1	1	1	0	2	27.3	10.3	18.8	17	3	1.625	0	40	7.9
736	697	1397	1	1	2	0	0	1	0	30.8	11.1	21.5	19.7	6	2.5	0	25.125	1.5
737	635	1397	1	1	3	0	0	0	0	24.4	16.9	18.5	7.5	12	6	3	47	7.1
738	699	1397	1	1	4	0	0	0	0	22.5	11.2	16	11.3	9	4.125	0.9	78.375	9.7
739	682	1397	1	1	5	0	0	0	0	27.7	10.6	19.4	17.1	5	2.5	0	53.375	10
740	735	1397	1	1	6	1	0	0	0	28.6	13.6	20.8	15	4	2.125	0	34.375	7.1
741	718	1397	1	1	7	1	1	0	0	32.9	13.3	23.8	19.6	5	2.5	0	26.125	4.7
742	773	1397	1	1	1	1	1	0	1	26.2	16.5	17.4	9.7	9	4.5	0	49.125	7.5
743	675	1397	1	1	2	0	1	0	2	6.8	5.5	5.8	1.3	10	5.25	0.7	94.75	0
744	503	1397	1	1	3	0	1	0	2	14.3	5	8.4	9.3	5	3	0	75.75	3.2
745	631	1397	1	1	4	0	0	1	0	26.5	5.5	16.4	21	6	3.125	0	48.25	10.9
746	581	1397	1	1	5	0	0	0	0	26.1	9.8	18	16.3	10	3.25	0	36.75	9.8
747	483	1397	1	1	6	1	0	0	0	16	10.3	12.4	5.7	11	5.875	0	57.375	4.8
748	467	1397	1	1	7	1	1	0	0	15.2	8.3	10.4	6.9	7	4	0.01	58.125	2.4
749	552	1397	1	1	1	1	0	1	0	17	6.8	11.8	10.2	6	3.5	0	50.5	2.1
750	453	1397	1	1	2	0	0	0	0	11.4	7.9	9	3.5	5	2.875	3.51	77.875	0
751	519	1397	1	1	3	0	0	0	0	18.2	5.6	12.3	12.6	6	3.625	0	53.375	10.6
752	490	1397	1	1	4	0	0	0	0	20	6.3	13.3	13.7	8	3.5	0	40.75	11.6
753	467	1397	1	1	5	0	0	0	0	22.2	6.4	14.8	15.8	5	3	0	31	11.7
754	514	1397	1	1	6	1	0	0	0	24.5	7.6	16.4	16.9	4	2.625	0	26.625	4.3
755	619	1397	1	1	7	1	1	0	0	25.2	9.2	18.3	16	8	3.5	0	30.125	3.4
756	585	1397	1	1	1	1	1	0	1	18.9	13.6	13.9	5.3	7	3.625	19.2	74.5	4.2
757	529	1397	1	1	2	0	0	1	0	12.4	9.1	10.1	3.3	9	4.25	0	83.125	0
758	491	1397	1	1	3	0	0	0	0	8.9	8.2	6.8	0.7	9	5.25	6.01	92.25	0
759	515	1397	1	1	4	0	0	0	0	5.2	1	3.5	4.2	5	3.375	4.4	91.125	0
760	505	1397	1	1	5	0	0	0	0	10.8	3.6	7.9	7.2	6	2.375	0.01	66.625	0.9
761	489	1397	1	1	6	1	0	0	0	15.1	5.9	9.9	9.2	6	3	0.01	57.375	9.2
762	545	1397	1	1	7	1	1	0	0	24.2	5.7	15.1	18.5	5	2	0	45.125	11.8
763	577	1397	1	2	1	1	0	1	0	29	8.4	21.3	20.6	9	4	0	29.75	11.3
764	564	1397	1	2	2	0	0	0	0	29.7	17.1	20.4	12.6	10	5.125	0	35.25	5.3
765	552	1397	1	2	3	0	0	0	0	27.7	13.4	20.3	14.3	15	4.25	0	45.25	2.6
766	513	1397	1	2	4	0	0	0	0	20.2	12.2	15.7	8	10	4.25	0.01	70.375	9.3
767	551	1397	1	2	5	0	0	0	0	21.7	12.9	16.4	8.8	8	3	0	54.375	8.4
768	551	1397	1	2	6	1	0	0	0	24	10.6	17.5	13.4	6	3.25	0	37.25	12.2
769	611	1397	1	2	7	1	1	0	0	24.2	9.7	17.4	14.5	7	2.625	0	27.25	11.4
770	637	1397	1	2	1	1	0	1	0	29.7	10.6	21.5	19.1	4	2.125	0.01	30	9.4
771	625	1397	1	2	2	0	0	0	0	31.6	16.3	22.6	15.3	15	3.5	0.01	41.25	7.1
772	517	1397	1	2	3	0	0	0	0	20.6	13.5	15.8	7.1	10	5.5	0.01	59.375	2.4
773	523	1397	1	2	4	0	0	0	0	20.3	12.1	15.5	8.2	8	3.375	0	47.875	2.1
774	576	1397	1	2	5	0	1	0	2	23.4	10.7	17.1	12.7	8	4	0	23.5	12.5
775	588	1397	1	2	6	1	0	1	0	25.6	9.1	18.4	16.5	7	3.125	0	25	1.2
776	610	1397	1	2	7	1	1	0	0	26.6	11.7	20	14.9	7	3.125	0	27.75	11.5
777	650	1397	1	2	1	1	0	1	0	28.5	13.1	21.3	15.4	6	2.625	0	22.75	8.1
778	544	1397	1	2	2	0	0	0	0	28.4	12.1	21.8	16.3	8	3.625	0	21.125	11.3
779	620	1397	1	2	3	0	0	0	0	28.5	15.7	21.3	12.8	6	3	0	20.375	5.9
780	522	1397	1	2	4	0	0	0	0	32.2	13.4	23.9	18.8	5	3.125	0	21.625	12.1
781	565	1397	1	2	5	0	0	0	0	36.1	16.7	28.2	19.4	6	2.25	0	21	10.7
782	594	1397	1	2	6	1	0	0	0	34.1	20.7	27.2	13.4	10	3.875	0	29.25	8.8
783	592	1397	1	2	7	1	1	0	0	26.5	16.9	19.4	9.6	8	3.875	3.8	57.375	3.7
784	671	1397	1	2	1	1	0	1	0	28.2	11.6	19.3	16.6	13	2.875	1.9	58	10
785	558	1397	1	2	2	0	0	0	0	24.9	14.3	17.3	10.6	10	2.5	0.31	64.75	1.1
786	496	1397	1	2	3	0	0	0	0	25.5	12.6	18.7	12.9	6	3.5	2	67.125	6.9
787	519	1397	1	2	4	0	0	0	0	19.1	13	14.8	6.1	5	3.125	23	88.625	4
788	477	1397	1	2	5	0	0	0	0	20.1	13.2	15.1	6.9	6	2	5.1	84.25	0.8
789	521	1397	1	2	6	1	0	0	0	17.9	12.9	15.3	5	4	1.875	5.7	71.625	0
790	566	1397	1	2	7	1	1	0	0	23.8	11.4	17.7	12.4	8	3.375	0.01	43.625	9
791	564	1397	1	2	1	1	0	1	0	25.3	10.2	18.2	15.1	6	2.75	0	34.625	12.8
792	485	1397	1	2	2	0	0	0	0	26.3	10.8	19.8	15.5	5	2.5	0	29.875	12.4
793	444	1397	1	2	3	0	0	0	0	27.5	12.7	21.7	14.8	4	2.5	0	25.25	12.6
794	520	1397	1	3	4	0	0	0	0	29.5	13.7	22.9	15.8	6	2.75	0	23.375	12.5
795	514	1397	1	3	5	0	0	0	0	30.1	14	23	16.1	7	2.5	0	23.125	12.8
796	531	1397	1	3	6	1	0	0	0	30.3	14.1	23.7	16.2	6	3.375	0	19.125	12.8
797	601	1397	1	3	7	1	1	0	0	31.8	14.8	23.7	17	4	1.75	0	21.625	12.8
798	581	1397	1	3	1	1	0	1	0	35.6	16	26.5	19.6	5	2.25	0	17.25	12.5
799	547	1397	1	3	2	0	0	0	0	33	19.2	23.9	13.8	10	3.75	16	50	9
800	539	1397	1	3	3	0	0	0	0	24.1	14.2	18.1	9.9	7	3.625	0	54.25	6.7
801	528	1397	1	3	4	0	0	0	0	30	13.7	22	16.3	7	2.125	0	39.125	10.5
802	565	1397	1	3	5	0	0	0	0	28	15.4	21.9	12.6	5	2.125	0	31.125	8
803	578	1397	1	3	6	1	0	0	0	33.2	15.6	25.5	17.6	4	2.25	0	27.125	10.6
804	618	1397	1	3	7	1	1	0	0	38.1	19.1	29.2	19	8	2	0.01	24.75	10
805	641	1397	1	3	1	1	0	1	0	34.8	22.6	26.7	12.2	8	2.875	2	35.875	6.4
806	641	1397	1	3	2	0	0	0	0	27.6	18	22.1	9.6	8	4.75	0.1	43.25	9
807	732	1397	1	3	3	0	1	0	2	29.6	17.3	23.3	12.3	7	3.375	0	25.125	11.8
808	805	1397	1	3	4	0	1	0	2	36.9	18.4	28.3	18.5	5	2.625	0	22.5	12.3
809	682	1397	1	3	5	0	1	0	1	40.1	21.2	31.4	18.9	5	1.75	0	20.75	9.7
810	699	1397	1	3	6	1	0	1	0	36.9	23.3	29.7	13.6	9	3.75	0	29	12
811	647	1397	1	3	7	1	1	0	0	32.6	22.2	26.6	10.4	6	3	0	26.625	9.2
812	603	1397	1	3	1	1	0	1	0	33	20	26.4	13	10	2.625	0	27.375	11.5
813	524	1397	1	3	2	0	0	0	0	30.8	19	24.7	11.8	10	4.25	0	26.5	12
814	585	1397	1	3	3	0	0	0	0	33.3	17.9	26.6	15.4	7	3.125	0	21	12.7
815	572	1397	1	3	4	0	0	0	0	33	19.6	27.1	13.4	7	2.625	0	22.125	12.2
816	530	1397	1	3	5	0	0	0	0	31.4	19.8	25	11.6	7	3.75	0	35.75	7.1
817	597	1397	1	3	6	1	0	0	0	29	18.1	22.7	10.9	7	4.375	0	43.5	10.1
818	622	1397	1	3	7	1	1	0	1	30.1	17.6	23.4	12.5	6	3.125	0	27.375	13.1
819	728	1397	1	3	1	1	1	0	1	32.9	15.7	25.4	17.2	6	2.625	0	18.625	13.5
820	664	1397	1	3	2	0	0	1	0	34.9	18.2	27.1	16.7	7	2.625	0	18.5	12.8
821	560	1397	1	3	3	0	0	0	0	35.9	19.2	28.3	16.7	7	2.25	0	17	12.3
822	598	1397	1	3	4	0	0	0	0	36.1	20	28.2	16.1	6	3.25	0	23.75	10.5
823	518	1397	1	3	5	0	0	0	0	34.7	21.8	27.8	12.9	9	3.5	0	23.75	11.6
824	574	1397	1	3	6	1	0	0	0	34.6	20.5	27.4	14.1	8	2.75	0	19	12.7
825	656	1397	1	4	7	1	1	0	0	34.5	19.6	27.4	14.9	6	2.5	0	22.125	11.1
826	622	1397	1	4	1	1	0	1	0	36.3	21.6	29.1	14.7	6	2.375	0	22	12.3
827	592	1397	1	4	2	0	0	0	0	35.6	22.7	29.1	12.9	7	2.875	0.01	20	12.3
828	567	1397	1	4	3	0	0	0	0	34.9	21.4	27.9	13.5	8	2.25	0	16.125	12.5
829	613	1397	1	4	4	0	0	0	0	35.3	19.4	28.2	15.9	7	2.625	0	16	13.2
830	603	1397	1	4	5	0	0	0	0	34.4	19.3	27.6	15.1	6	3	0	14.625	12.5
831	633	1397	1	4	6	1	0	0	0	35	18.3	27.9	16.7	7	3.125	0	15.5	13.2
832	647	1397	1	4	7	1	1	0	0	35.9	20.6	28.9	15.3	7	2.125	0	16.5	13.1
833	662	1397	1	4	1	1	0	1	0	37.3	20.5	30	16.8	5	2.25	0	18.5	13
834	616	1397	1	4	2	0	0	0	0	38	22.1	30.8	15.9	8	3.25	0	17	12.8
835	548	1397	1	4	3	0	0	0	0	38.4	22.8	31.2	15.6	8	4.125	0	15.375	12.9
836	569	1397	1	4	4	0	0	0	0	36	22.7	29.2	13.3	9	3.25	0	18.5	12.5
837	540	1397	1	4	5	0	0	0	0	35.2	21.8	28.9	13.4	8	3.75	0	17.375	13.1
838	599	1397	1	4	6	1	0	0	0	35.7	19.8	28.9	15.9	8	2.75	0	17.875	13.2
839	661	1397	1	4	7	1	1	0	0	37.8	20.7	30.7	17.1	5	2.875	0	17.75	13.1
840	636	1397	1	4	1	1	0	1	0	39.7	22.3	31.9	17.4	6	2.875	0	15	12.5
841	720	1397	1	4	2	0	0	0	0	39.8	21.4	31.8	18.4	6	2.875	0	16	12.7
842	729	1397	1	4	3	0	1	0	1	39.5	22.8	32.8	16.7	8	3.5	0	18.625	12.7
843	695	1397	1	4	4	0	0	1	0	39.9	28	33.4	11.9	12	5.5	0	20	12.2
844	579	1397	1	4	5	0	0	0	0	37.4	26.4	31.6	11	8	4.875	0	14.125	12.4
845	635	1397	1	4	6	1	0	0	0	37.3	23.3	30.9	14	8	3.875	0	16.625	11.5
846	638	1397	1	4	7	1	1	0	0	37.4	22.7	30.8	14.7	13	3.5	0	18	13
847	710	1397	1	4	1	1	0	1	0	39.8	22.5	32.3	17.3	9	2.875	0	19.375	12.8
848	633	1397	1	4	2	0	0	0	0	40.6	25.4	33.8	15.2	6	2.625	0	16.875	11.2
849	613	1397	1	4	3	0	0	0	0	40.1	25	33.6	15.1	12	3.625	0	16	12.5
850	566	1397	1	4	4	0	0	0	0	38.9	25	32.7	13.9	8	3.875	0	17.25	12.5
851	652	1397	1	4	5	0	0	0	0	39.2	24.4	32.3	14.8	9	4	0	20.5	12.3
852	641	1397	1	4	6	1	0	0	0	39.4	24.7	32.6	14.7	7	3	0	18.125	12.6
853	677	1397	1	4	7	1	1	0	0	40.7	24.9	33.1	15.8	9	3	0	20.25	12.6
854	667	1397	1	4	1	1	0	1	0	40.9	24.6	33.4	16.3	9	2.875	0	17.5	12.5
855	629	1397	1	4	2	0	0	0	0	40.3	25.1	34	15.2	6	3.375	0	20.75	12.2
856	654	1397	1	5	3	0	0	0	0	39.5	27	33.7	12.5	9	3.875	0	25.625	11.8
857	624	1397	1	5	4	0	0	0	0	39.4	27.2	32.2	12.2	6	3.5	0	21.5	12
858	658	1397	1	5	5	0	0	0	0	38.1	24.6	30.4	13.5	7	3.625	0	12.75	12.3
859	655	1397	1	5	6	1	0	0	0	36.4	22.5	29.1	13.9	7	3.5	0	16.75	12.3
860	649	1397	1	5	7	1	1	0	0	34.5	19.8	27.4	14.7	6	2.5	0	14.25	12.8
861	654	1397	1	5	1	1	0	1	0	33.4	19.4	26.9	14	6	1.75	0	17.125	12.4
862	622	1397	1	5	2	0	0	0	0	33.7	17.4	27.4	16.3	8	2.875	0	18	12.6
863	640	1397	1	5	3	0	0	0	0	34.7	19	27.9	15.7	6	2.375	0	18.125	12.7
864	617	1397	1	5	4	0	0	0	0	36.6	20.4	29.1	16.2	6	1.625	0	15.625	12.5
865	584	1397	1	5	5	0	0	0	0	35.4	21.3	29	14.1	6	2.25	0	16	12.1
866	631	1397	1	5	6	1	0	0	0	35.3	21.4	28.9	13.9	6	2.5	0	20.625	12.4
867	638	1397	1	5	7	1	1	0	0	35.6	21.5	28.8	14.1	7	3	0	23.25	12.4
868	648	1397	1	5	1	1	0	1	0	36.7	20.5	29.7	16.2	6	2.875	0	21	12.4
869	625	1397	1	5	2	0	0	0	0	38.6	22.2	30.5	16.4	8	2.125	0	22.625	12.1
870	677	1397	1	5	3	0	0	0	0	37.5	23	30.6	14.5	11	3.375	0	31	11.6
871	601	1397	1	5	4	0	0	0	0	35	24.8	29.3	10.2	7	3.75	0	31.125	11.7
872	632	1397	1	5	5	0	0	0	0	34.4	22.3	28.7	12.1	6	2.125	0	25.625	12.3
873	604	1397	1	5	6	1	0	0	0	36.2	20.7	29	15.5	6	3	0	23	12.2
874	676	1397	1	5	7	1	1	0	0	36.9	20.6	29.5	16.3	8	3.375	0	22.625	12.4
875	671	1397	1	5	1	1	0	1	0	37.1	21.4	29.6	15.7	7	3.875	0	35.125	11.2
876	663	1397	1	5	2	0	0	0	0	32	22.3	26	9.7	8	3.75	0	32.375	10.7
877	664	1397	1	5	3	0	0	0	0	32.3	18.6	25.6	13.7	7	3.125	0	17.125	12.4
878	620	1397	1	5	4	0	0	0	0	34.9	18.3	27.1	16.6	8	3.875	0	20.375	12.2
879	667	1397	1	5	5	0	0	0	0	35	19	28.2	16	8	2.875	0	23.125	12
880	698	1397	1	5	6	1	0	0	0	35.4	21.4	28.6	14	8	3.625	0	24.5	11.9
881	657	1397	1	5	7	1	1	0	0	36.8	22	29.4	14.8	6	2.625	0	22.875	11.8
882	593	1397	1	5	1	1	0	1	0	36.5	20.3	29.1	16.2	6	2.25	0	19.625	11.7
883	634	1397	1	5	2	0	0	0	0	37.4	20.2	29.6	17.2	6	2.375	0	22.375	11.9
884	585	1397	1	5	3	0	0	0	0	31.3	22.4	25.5	8.9	7	3.75	0	44.125	7.6
885	592	1397	1	5	4	0	0	0	0	30.4	20.3	24.4	10.1	8	3.625	0	30.75	11.7
886	636	1397	1	5	5	0	1	0	1	30.2	18.9	23.9	11.3	9	3.5	0	25.875	11.4
887	673	1397	1	6	6	1	0	1	0	31.8	14	24.2	17.8	4	1.875	0	18	11.5
888	597	1397	1	6	7	1	1	0	0	32.6	16.9	25.3	15.7	7	2.875	0	19.25	11.9
889	686	1397	1	6	1	1	0	1	0	32.1	17.9	25	14.2	9	2.625	0	21.5	11.7
890	587	1397	1	6	2	0	0	0	0	30.3	19.4	23.9	10.9	6	2.75	0	21.5	11.2
891	590	1397	1	6	3	0	0	0	0	31.7	14.6	23.9	17.1	5	2.71429	0	16.875	11.6
892	613	1397	1	6	4	0	0	0	0	32.4	16.7	24.9	15.7	9	2.625	0	18	11.4
893	559	1397	1	6	5	0	0	0	0	31.6	18.4	24.8	13.2	8	3	0	20.125	11.7
894	685	1397	1	6	6	1	1	0	1	29.9	18.5	23.2	11.4	6	3	0	21.25	12
895	634	1397	1	6	7	1	1	0	0	30	14.2	22.3	15.8	6	2.75	0	20.5	12
896	567	1397	1	6	1	1	0	1	0	28.3	13.8	21.7	14.5	8	2.625	0	19.875	11.6
897	580	1397	1	6	2	0	0	0	0	27.2	14	20.4	13.2	8	3.125	0	22.625	9
898	635	1397	1	6	3	0	0	0	0	27.4	12.1	19.6	15.3	6	2.625	0	14.75	10.8
899	521	1397	1	6	4	0	0	0	0	28.1	9	19.8	19.1	5	2.5	0	15.375	11.1
900	566	1397	1	6	5	0	0	0	0	28.6	10.9	20.2	17.7	5	1.75	0	15	11
901	596	1397	1	6	6	1	0	0	0	29.9	12.2	21.4	17.7	5	2.5	0	14.5	11
902	625	1397	1	6	7	1	1	0	0	34.8	14.2	25	20.6	5	1.875	0	21.625	11
903	636	1397	1	6	1	1	0	1	0	36.9	16.5	27.2	20.4	5	1.875	0	15.125	10.9
904	576	1397	1	6	2	0	0	0	0	37	18.1	28	18.9	8	3	0	15.5	10.6
905	638	1397	1	6	3	0	0	0	0	34.1	18.5	26.5	15.6	6	1.875	0	26.375	10.6
906	619	1397	1	6	4	0	0	0	0	39.2	18.5	28.7	20.7	4	2.125	0	20.375	10.9
907	601	1397	1	6	5	0	0	0	0	37.3	20.4	28.7	16.9	8	2.875	0	22.75	10.4
908	621	1397	1	6	6	1	0	0	0	31.4	20.2	24.8	11.2	7	2.625	0	43	8.3
909	604	1397	1	6	7	1	1	0	0	28.8	21	23	7.8	7	3.5	0	33	8.4
910	612	1397	1	6	1	1	0	1	0	29.6	13.7	21.8	15.9	5	2.375	0	17	11.2
911	554	1397	1	6	2	0	0	0	0	31.7	13.1	22.4	18.6	5	2	0	12.75	11.4
912	556	1397	1	6	3	0	0	0	0	34.5	12.6	24.4	21.9	5	1.875	0	11.75	11
913	552	1397	1	6	4	0	0	0	0	32	14.9	24.2	17.1	4	0.875	0	22.875	9.5
914	585	1397	1	6	5	0	1	0	1	29.3	17	22.9	12.3	8	2.75	0.01	38.25	10.3
915	547	1397	1	6	6	1	1	0	1	25.5	16.9	20.4	8.6	6	3.125	0.1	42.375	5.5
916	589	1397	1	6	7	1	1	0	0	25.8	13.8	19.5	12	4	2.75	0	37.625	10.8
917	558	1397	1	6	1	1	0	1	0	27.8	12.4	20.4	15.4	5	1.875	0	32.375	10.7
918	485	1397	2	7	2	0	0	0	0	27.8	12.2	21.1	15.6	5	1.625	0	27.875	10.5
919	494	1397	2	7	3	0	0	0	0	29.4	13.6	21.8	15.8	7	2.875	0	22.75	10
920	522	1397	2	7	4	0	0	0	0	27.4	15.1	21.4	12.3	8	2.25	0	24.75	9
921	501	1397	2	7	5	0	0	0	0	28.8	13.2	21.5	15.6	5	2.25	0	28	10.9
922	558	1397	2	7	6	1	0	0	0	28.3	13.8	20.9	14.5	5	1.25	0	29	10.8
923	569	1397	2	7	7	1	1	0	0	27.1	13.4	20.3	13.7	7	2.5	0	30.125	10.6
924	579	1397	2	7	1	1	0	1	0	27.3	11	19.7	16.3	5	2.25	0	21.875	11
925	563	1397	2	7	2	0	0	0	0	28.8	10.9	20	17.9	5	1.125	0	18.125	10.8
926	506	1397	2	7	3	0	0	0	0	28.9	11.8	20.9	17.1	4	2.125	0	20.875	10.3
927	548	1397	2	7	4	0	0	0	0	28.8	13.2	21.5	15.6	4	1.625	0	28.625	10.6
928	519	1397	2	7	5	0	0	0	0	27.9	13.9	20.6	14	4	2	0	34.625	5.8
929	593	1397	2	7	6	1	0	0	0	28.8	14.1	21	14.7	3	1.625	0	30.5	10.4
930	627	1397	2	7	7	1	1	0	0	30	12.6	21.6	17.4	5	1.875	0	25.375	9.9
931	548	1397	2	7	1	1	0	1	0	24.9	14.8	16.9	10.1	8	3.25	0.6	57.875	6.5
932	461	1397	2	7	2	0	0	0	0	9	7.2	7.9	1.8	5	2.75	6.3	81.75	0
933	554	1397	2	7	3	0	0	0	0	16.1	3.9	9.5	12.2	3	1.625	0	56.375	10.5
934	485	1397	2	7	4	0	0	0	0	18.9	2.6	10.7	16.3	6	1.875	0	48.75	10.1
935	522	1397	2	7	5	0	0	0	0	19.4	4	11.5	15.4	5	1.25	0	41.75	10.2
936	572	1397	2	7	6	1	0	0	0	22.6	5	13.1	17.6	4	1.25	0	38.5	10
937	559	1397	2	7	7	1	1	0	0	24.5	6.6	16.1	17.9	9	3.25	0.01	35.25	9.1
938	535	1397	2	7	1	1	0	1	0	19.6	9.7	12.4	9.9	6	3.25	0	55.25	3.7
939	499	1397	2	7	2	0	0	0	0	19.6	4	12.1	15.6	4	1.625	0	50.25	10.1
940	516	1397	2	7	3	0	0	0	0	20.5	7.2	13.9	13.3	8	4	0	41.75	8.5
941	511	1397	2	7	4	0	0	0	0	18.6	8.6	10.7	10	8	3.5	0	55.5	9.4
942	530	1397	2	7	5	0	0	0	0	16	3.8	9.4	12.2	6	1.5	0	45.875	10.2
943	510	1397	2	7	6	1	0	0	0	19.7	3.4	11.5	16.3	5	1.875	0	34.625	10
944	607	1397	2	7	7	1	1	0	0	20.4	4.9	12.4	15.5	4	1.375	0	38.75	10.4
945	619	1397	2	7	1	1	0	1	0	22.8	5.7	14.2	17.1	3	1	0	35.25	10.6
946	569	1397	2	7	2	0	0	0	0	25.9	6.1	16	19.8	3	2.125	0	30.5	9.9
947	526	1397	2	7	3	0	0	0	0	27	12	18.6	15	4	1.25	0	27.25	6
948	553	1397	2	8	4	0	0	0	0	26.8	10.1	18.5	16.7	5	1.625	0	25	7.6
949	552	1397	2	8	5	0	0	0	0	26.4	10.1	18.1	16.3	3	1.75	0	27.625	9.6
950	556	1397	2	8	6	1	0	0	0	27.8	9.4	19.4	18.4	4	1	0	30.125	9.8
951	591	1397	2	8	7	1	1	0	0	30.8	12.6	22.1	18.2	3	1.125	0	39.75	8
952	589	1397	2	8	1	1	0	1	0	30.2	14.8	21.4	15.4	6	3.125	0	46.25	5.2
953	476	1397	2	8	2	0	0	0	0	8.8	8.8	6.5	0	7	4.25	26	95.375	0
954	491	1397	2	8	3	0	0	0	0	8.7	3.6	6.3	5.1	4	2.625	0.03	92.25	0
955	501	1397	2	8	4	0	1	0	1	10.6	6.3	8.2	4.3	4	1.75	0.01	87.125	0
956	514	1397	2	8	5	0	0	1	0	8.7	6.6	7.1	2.1	4	1.5	8	100	0
957	470	1397	2	8	6	1	0	0	0	14	4.2	7.7	9.8	5	2.125	0.01	84.125	4.7
958	524	1397	2	8	7	1	1	0	0	9	4.6	5.3	4.4	5	3.625	0.01	77.375	0
959	514	1397	2	8	1	1	0	1	0	9.8	0.2	3.5	9.6	4	2.125	0	68.25	9.6
960	496	1397	2	8	2	0	0	0	0	11.1	-1.3	4.3	12.4	4	1.5	0	54.375	10
961	557	1397	2	8	3	0	0	0	0	16.2	-0.5	8.7	16.7	2	0.5	0	55	9.9
962	630	1397	2	8	4	0	0	0	0	17.5	5.7	11.1	11.8	4	2.375	0	49.625	9.5
963	714	1397	2	8	5	0	1	0	1	14.1	6.8	9.3	7.3	5	2.5	0.2	69	4
964	690	1397	2	8	6	1	1	0	1	13.3	5.6	8	7.7	4	1.875	0.1	82.75	5.5
965	655	1397	2	8	7	1	1	0	0	17	4.4	9.8	12.6	4	1.625	0	70.5	7
966	564	1397	2	8	1	1	0	1	0	15.5	4.7	9.9	10.8	5	2.125	0.01	69.875	5
967	514	1397	2	8	2	0	0	0	0	15.9	6.3	10.4	9.6	4	1.25	0.01	73.125	5.8
968	502	1397	2	8	3	0	0	0	0	13.9	7.9	9.8	6	5	2	0	64.125	0
969	500	1397	2	8	4	0	0	0	0	11.6	5.6	6.6	6	6	2.75	0	60.125	0.8
970	564	1397	2	8	5	0	0	0	0	11.4	-0.9	4.6	12.3	3	1	0	58.5	2.1
971	585	1397	2	8	6	1	0	0	0	9.4	1	6.1	8.4	2	0.5	0	59.375	0
972	597	1397	2	8	7	1	1	0	1	14.7	3.4	9.7	11.3	3	0.375	0	60.75	0.2
973	568	1397	2	8	1	1	0	1	0	16.9	7.4	11.3	9.5	6	2	0.3	68.5	1.2
974	527	1397	2	8	2	0	0	0	0	17.7	5	10.1	12.7	4	1.375	0	65.75	2.1
975	517	1397	2	8	3	0	0	0	0	17.4	4.2	9.9	13.2	5	2.625	0	67.25	6.2
976	508	1397	2	8	4	0	0	0	0	12.4	7	9.1	5.4	3	1.5	0	74.75	2.6
977	573	1397	2	8	5	0	0	0	0	16.4	6.4	10.2	10	4	0.75	0.2	74.375	3.5
978	562	1397	2	9	6	1	0	0	0	17.1	5.8	11.6	11.3	4	1.625	0	60.5	7.3
979	665	1397	2	9	7	1	1	0	0	22.2	6.2	15	16	7	2.375	0	45.875	8.5
980	560	1397	2	9	1	1	0	1	0	12	11.4	5.5	0.6	10	3.5	9.1	87.375	0
981	588	1397	2	9	2	0	1	0	1	10.2	1	5.5	9.2	3	0.75	0	89.75	4.4
982	556	1397	2	9	3	0	0	1	0	14.3	6.3	7.6	8	7	3.5	2.01	91	2.1
983	500	1397	2	9	4	0	0	0	0	11.3	3	6.1	8.3	4	2.625	8	88.5	2.5
984	512	1397	2	9	5	0	0	0	0	15.8	1	7.8	14.8	6	2.875	0	73.125	9
985	556	1397	2	9	6	1	0	0	0	17.2	1.1	9.5	16.1	5	2.625	0	63.625	8.4
986	625	1397	2	9	7	1	1	0	0	16.5	4.3	8.1	12.2	8	3.875	0	79.25	7.7
987	582	1397	2	9	1	1	0	1	0	9.5	4.2	5.2	5.3	3	1.5	0	91.875	3.1
988	508	1397	2	9	2	0	0	0	0	15.6	2.2	7.3	13.4	4	1.125	0	88.75	5.5
989	588	1397	2	9	3	0	0	0	0	13.9	5.3	8.6	8.6	5	2	0	81.625	8
990	535	1397	2	9	4	0	0	0	0	15.4	3.2	7.8	12.2	4	1.5	0	85.25	7
991	603	1397	2	9	5	0	0	0	0	15.4	2.7	8.5	12.7	3	1.5	0	80.125	6.5
992	605	1397	2	9	6	1	0	0	0	22.1	3.5	11.7	18.6	3	1.625	0	58.625	6.6
993	680	1397	2	9	7	1	1	0	0	15.7	5.9	9.9	9.8	7	3.25	0	65.875	3.4
994	614	1397	2	9	1	1	0	1	0	16.6	5.9	9.6	10.7	6	2.5	0	66.25	7.2
995	576	1397	2	9	2	0	0	0	0	12.7	4.6	7.3	8.1	5	2.875	0.01	86	2
996	543	1397	2	9	3	0	0	0	0	11.8	5.9	7.6	5.9	5	1.875	0	85.75	2.8
997	532	1397	2	9	4	0	0	0	0	14.6	2.7	7.7	11.9	4	2.375	0	74.75	8
998	538	1397	2	9	5	0	0	0	0	17.1	0.2	8.5	16.9	3	2.125	0	60.875	8.4
999	544	1397	2	9	6	1	0	0	0	19.8	1.7	9.6	18.1	5	2.375	0	46	8.8
1000	632	1397	2	9	7	1	1	0	0	17.4	1.9	8.6	15.5	7	2.25	0	51.875	8.8
1001	562	1397	2	9	1	1	0	1	0	15.7	0	6.2	15.7	8	2.875	0	73.5	6.5
1002	520	1397	2	9	2	0	0	0	0	7.7	2.7	4.2	5	4	1.75	0	85.25	1
1003	527	1397	2	9	3	0	0	0	0	12.9	1.8	6.6	11.1	3	1.5	0	69.8571	5.4
1004	481	1397	2	9	4	0	0	0	0	9	0.2	4.2	8.8	3	1.5	0	96.2	0.3
1005	572	1397	2	9	5	0	0	0	0	9.3	1.6	3.8	7.7	6	2.625	0	95.2	1.8
1006	471	1397	2	9	6	1	0	0	0	8.5	-0.3	2.7	8.8	5	1	0	100	1.8
1007	524	1397	2	9	7	1	1	0	0	10.2	-0.6	3.9	10.8	5	3.5	0	88	1.7
1008	572	1397	2	10	1	1	0	1	0	4.5	-1.4	2.1	5.9	5	3	0.01	99.5	0
1009	547	1397	2	10	2	0	0	0	0	10.4	-1.1	3.2	11.5	6	2.5	0	86.6667	6.8
1010	530	1397	2	10	3	0	0	0	0	12.3	0.1	5.4	12.2	4	1.5	0	71.75	6.7
1011	555	1397	2	10	4	0	0	0	0	11.3	2.9	5.7	8.4	7	3.125	0.01	68.25	1.8
1012	511	1397	2	10	5	0	0	0	0	15.3	-0.6	5.5	15.9	4	2.25	0	63.75	7.3
1013	600	1397	2	10	6	1	0	0	0	18.1	-0.9	8	19	4	2.375	0	50.2	8.5
1014	611	1397	2	10	7	1	1	0	0	18.1	-0.3	8.3	18.4	7	2.375	0	37	8.4
1015	592	1397	2	10	1	1	0	1	0	12.4	5	5.8	7.4	8	4.625	0.01	66.4	6.5
1016	540	1397	2	10	2	0	0	0	0	9	1	3.9	8	3	1.625	0.3	87	3
1017	572	1397	2	10	3	0	0	0	0	10.2	-0.4	4.7	10.6	8	2.75	0	79.5	0
1018	530	1397	2	10	4	0	0	0	0	13.2	-0.2	4.7	13.4	3	1.625	0	86.25	5.4
1019	582	1397	2	10	5	0	0	0	0	13.1	0	6.3	13.1	4	3.125	0	61	7.8
1020	527	1397	2	10	6	1	0	0	0	12.4	3.8	8.6	8.6	4	1.875	6	69.25	1.2
1021	553	1397	2	10	7	1	1	0	0	9.2	4	5.8	5.2	10	7.125	4	81.75	3.6
1022	573	1397	2	10	1	1	0	1	0	11.8	-0.6	5.1	12.4	3	1.5	0	77.6	7.4
1023	548	1397	2	10	2	0	0	0	0	13.5	-0.4	7.3	13.9	4	1.875	0	62	3
1024	566	1397	2	10	3	0	0	0	0	17.1	2.6	10	14.5	10	3.25	0	48.5	6.7
1025	580	1397	2	10	4	0	0	0	0	13.6	2.2	6.7	11.4	4	2.375	0	59	8.8
1026	550	1397	2	10	5	0	0	0	0	14.3	-1	7.2	15.3	4	2	0	53.6	6.7
1027	540	1397	2	10	6	1	0	0	0	11.4	5	5.5	6.4	14	5.25	2.1	66	5.3
1028	534	1397	2	10	7	1	1	0	0	8.2	1	2.8	7.2	9	4.5	0	72.5	8
1029	506	1397	2	10	1	1	0	1	0	9.2	-2	2.4	11.2	3	1.75	0	67	6.2
1030	545	1397	2	10	2	0	0	0	0	15.3	-3.6	6.5	18.9	4	2.625	0	35	9
1031	522	1397	2	10	3	0	0	0	0	16.5	5.1	11.8	11.4	7	2.375	0	41	1.6
1032	480	1397	2	10	4	0	0	0	0	17.2	6.5	10	10.7	6	3.125	0.01	60.5	5.3
1033	579	1397	2	10	5	0	0	0	0	16.8	1.9	9	14.9	4	2.75	0	56	8.7
1034	582	1397	2	10	6	1	0	0	0	21.6	4	14.5	17.6	13	6	0	39.5	5.5
1035	554	1397	2	10	7	1	1	0	0	11.1	7.4	5.7	3.7	9	5.25	1	56.6	6.4
1036	508	1397	2	10	1	1	0	1	0	5.9	-0.1	2	6	8	4.625	0	53.75	5.2
1037	522	1397	2	10	2	0	0	0	0	6.6	-0.5	2	7.1	7	3.25	0	55.4	7.5
1038	505	1397	2	11	3	0	0	0	0	4.9	-4.1	-0.4	9	4	1.625	0	75.6	4
1039	490	1397	2	11	4	0	0	0	0	10.6	-4.9	2.2	15.5	4	1.875	0	65.8	8.4
1040	504	1397	2	11	5	0	0	0	0	11.9	-3	4	14.9	5	2.42857	0	49.2	9.3
1041	522	1397	2	11	6	1	0	0	0	11.7	-1.8	4.1	13.5	4	2.875	0	50	9.4
1042	562	1397	2	11	7	1	1	0	0	13.6	-2.2	6.1	15.8	4	2.75	0	43.5	8.7
1043	575	1397	2	11	1	1	0	1	0	16.1	2	8.4	14.1	4	2.875	0	41.2	8
1044	562	1397	2	11	2	0	0	0	0	17.3	-1.8	7.5	19.1	5	2.375	0	49.5	9
1045	552	1397	2	11	3	0	0	0	0	15.4	3.1	9.6	12.3	5	1.625	0	46	2.9
1046	557	1397	2	11	4	0	0	0	0	16.7	6.8	11.5	9.9	11	4.25	0.01	48.75	2.6
1047	521	1397	2	11	5	0	0	0	0	10.2	5.8	6	4.4	12	6.75	0.2	61	6.5
1048	538	1397	2	11	6	1	0	0	0	13.2	-1.7	5.5	14.9	5	2.375	0	71.25	8.2
1049	651	1397	2	11	7	1	1	0	0	15.3	-1.6	7.2	16.9	5	2.375	0	55.4	8.5
1050	606	1397	2	11	1	1	0	1	0	14.7	0.6	8.9	14.1	3	1.5	0	54	5.6
1051	545	1397	2	11	2	0	0	0	0	13.1	3.9	7.2	9.2	7	3.375	0.3	68.8	0.4
1052	463	1397	2	11	3	0	0	0	0	4.4	3.4	2.4	1	11	7.125	4.7	88.5	0
1053	469	1397	2	11	4	0	0	0	0	4.7	-0.9	0.4	5.6	10	6.25	1.6	90	1.5
1054	524	1397	2	11	5	0	0	0	0	6.9	-2.8	1.2	9.7	4	2.625	0	91.25	5
1055	642	1397	2	11	6	1	0	0	0	11.2	-2.4	3.7	13.6	4	2.5	0	82.4	8.1
1056	655	1397	2	11	7	1	1	0	0	15.2	-0.9	6.6	16.1	5	2.75	0	65.8	7.8
1057	630	1397	2	11	1	1	1	0	0	14.2	2.3	9	11.9	7	3.875	0	55.5	5.5
1058	600	1397	2	11	2	0	0	1	0	13.2	4.6	7.3	8.6	6	3.125	0.4	83.25	2.6
1059	587	1397	2	11	3	0	1	0	2	7.3	4.7	5.4	2.6	8	4	0.01	95.75	0
1060	542	1397	2	11	4	0	0	1	0	3.6	3.4	1.4	0.2	5	3.375	24	99.4286	0
1061	509	1397	2	11	5	0	0	0	0	7.5	-0.4	2.4	7.9	5	2.75	2.01	92	7.4
1062	511	1397	2	11	6	1	0	0	0	9.8	-3	3	12.8	6	3	0	83.5	9.6
1063	589	1397	2	11	7	1	1	0	0	14.6	-0.3	6.1	14.9	3	1.875	0	80	8.5
1064	607	1397	2	11	1	1	0	1	0	16.5	1.5	8.4	15	10	4.875	0	69.5	5.5
1065	550	1397	2	11	2	0	0	0	0	11.1	3.2	5.1	7.9	7	3.875	0.72	77	7.4
1066	495	1397	2	11	3	0	0	0	0	9.7	1.5	4.6	8.2	9	3.625	0.2	66.3333	8.3
1067	506	1397	2	11	4	0	0	0	0	12.8	0.3	4.1	12.5	8	3.375	5.1	80	7.2
1068	462	1397	2	12	5	0	0	0	0	1.2	-1.6	-1	2.8	8	4.5	11.02	99.5	0.5
1069	488	1397	2	12	6	1	0	0	0	6.5	-5	0.6	11.5	5	2.75	0.01	76.8	7.4
1070	576	1397	2	12	7	1	1	0	0	13.1	-3.1	5.9	16.2	4	1.75	0	62.25	7
1071	518	1397	2	12	1	1	0	1	0	14.3	2	7.9	12.3	9	1.875	0.1	58.25	8.5
1072	498	1397	2	12	2	0	0	0	0	14	1.8	7.1	12.2	7	3.25	0	60.1429	9
1073	537	1397	2	12	3	0	0	0	0	13.1	1.8	5.8	11.3	7	3.125	0.6	73.875	6.5
1074	489	1397	2	12	4	0	0	0	0	10.8	2.5	5.7	8.3	4	3.125	1.2	76.5	8.2
1075	515	1397	2	12	5	0	0	0	0	16.8	0.7	9.5	16.1	7	2.875	0	57	7.8
1076	529	1397	2	12	6	1	0	0	0	14	5.4	9.3	8.6	7	3.125	0.2	70.625	4.9
1077	571	1397	2	12	7	1	1	0	0	14.2	2.4	8.6	11.8	10	3.625	0.1	67.625	5.2
1078	600	1397	2	12	1	1	0	1	0	13.4	3.8	8.3	9.6	6	3.75	0	74.25	5.4
1079	559	1397	2	12	2	0	0	0	0	17	3.8	10.2	13.2	5	2.625	0	55.875	9.4
1080	522	1397	2	12	3	0	0	0	0	14.6	3.2	8.3	11.4	9	4.25	0	57	9.3
1081	515	1397	2	12	4	0	0	0	0	12.8	3.2	7.2	9.6	7	2.875	6	75.625	1.2
1082	554	1397	2	12	5	0	0	0	0	12.8	3.4	8.2	9.4	6	3.125	0	76.75	8
1083	583	1397	2	12	6	1	0	0	0	16	3.4	9.4	12.6	6	3	0.3	70.375	8.5
1084	561	1397	2	12	7	1	1	0	0	13.4	4	8.4	9.4	8	3.75	0	73.875	0
1085	511	1397	2	12	1	1	0	1	0	10	5.4	5.8	4.6	8	5.5	0.01	69	0
1086	522	1397	2	12	2	0	0	0	0	10.5	4	5.9	6.5	7	3.625	0	62.125	3.3
1087	515	1397	2	12	3	0	0	0	0	16	-0.4	8	16.4	7	1.75	0	65.125	10.1
1088	537	1397	2	12	4	0	0	0	0	17.8	3.2	10.6	14.6	6	2.625	0	56.125	9.3
1089	514	1397	2	12	5	0	0	0	0	19	4.2	11.8	14.8	6	2.625	0	55.75	10.1
1090	537	1397	2	12	6	1	0	0	0	21.6	3.6	13.5	18	4	2.5	0	48.5	8.3
1091	568	1397	2	12	7	1	1	0	0	21	8.6	14.5	12.4	15	4.125	0	48.75	4.1
1092	534	1397	2	12	1	1	0	1	0	18.4	10.2	13.7	8.2	16	4.625	0.02	52.5	7.4
1093	535	1397	2	12	2	0	0	0	0	23.8	4	15.6	19.8	11	5.5	0	48.25	9.3
1094	518	1397	2	12	3	0	0	0	0	13.6	8.8	10.3	4.8	13	5.875	6	60.25	3.1
1095	572	1397	2	12	4	0	0	0	0	10.4	5.6	6.6	4.8	10	6.25	0.61	67.625	2.5
1096	773	1397	2	12	5	0	1	0	2	13.6	4.6	8.7	9	8	4.625	0.5	65.625	4.4
